# Supplementary material for: MVDA: a multi-view genomic data integration methodology
Source: BMC Bioinformatics. 2015 Aug 19;16:261. doi: 10.1186/s12859-015-0680-3 (PMC4539887; doi:10.1186/s12859-015-0680-3)
Supplement: Additional file 2 — Each sheet refers to each dataset analysed, reporting the results of the single-view clustering patients. Clustering errors for each algorithm and each cut of feature are also reported. (XLSX 54 kb) [file 12859_2015_680_MOESM2_ESM.xlsx]

## Sheet: TCGA.GBM
View	PatientSvAlgo	Prototype from	Feature Ranking	Percentage	Error	Nr.Cluster
genes	kmeans	pamk_pearson	rf_rank	all_feat	0.26	4		miRNA best centroids K=5 from ward and K-means
genes	kmeans	pamk_pearson	rf_rank	sel_feat60x100	0.4	4		Algoritmo	Ward Prototype	Kmeans Prot
genes	kmeans	pamk_pearson	rf_rank	sel_feat70x100	0.3	4		Pvclust	0.46	0.51
genes	kmeans	pamk_pearson	rf_rank	sel_feat80x100	0.32	4		SOM	0.56	0.61
genes	kmeans	pamk_pearson	rf_rank	sel_feat90x100	0.35	4		Pam	0.5	0.45
genes	kmeans	pamk_pearson	sda_rank	all_feat	0.26	4		Kmeans	0.42	0.53
genes	kmeans	pamk_pearson	sda_rank	sel_feat60x100	0.28	4		Hierarchical (Ward)	0.48	0.47
genes	kmeans	pamk_pearson	sda_rank	sel_feat70x100	0.29	4		Spectral	0.45	0.44
genes	kmeans	pamk_pearson	sda_rank	sel_feat80x100	0.27	4
genes	kmeans	pamk_pearson	sda_rank	sel_feat90x100	0.25	4
genes	kmeans	spectral_pearson	rf_rank	all_feat	0.28	4
genes	kmeans	spectral_pearson	rf_rank	sel_feat60x100	0.36	4
genes	kmeans	spectral_pearson	rf_rank	sel_feat70x100	0.29	4
genes	kmeans	spectral_pearson	rf_rank	sel_feat80x100	0.32	4
genes	kmeans	spectral_pearson	rf_rank	sel_feat90x100	0.39	4
genes	kmeans	spectral_pearson	sda_rank	all_feat	0.28	4
genes	kmeans	spectral_pearson	sda_rank	sel_feat60x100	0.22	4
genes	kmeans	spectral_pearson	sda_rank	sel_feat70x100	0.26	4
genes	kmeans	spectral_pearson	sda_rank	sel_feat80x100	0.24	4
genes	kmeans	spectral_pearson	sda_rank	sel_feat90x100	0.17	4
genes	pamk	pamk_pearson	rf_rank	all_feat	0.31	4
genes	pamk	pamk_pearson	rf_rank	sel_feat60x100	0.54	4
genes	pamk	pamk_pearson	rf_rank	sel_feat70x100	0.48	4
genes	pamk	pamk_pearson	rf_rank	sel_feat80x100	0.44	4
genes	pamk	pamk_pearson	rf_rank	sel_feat90x100	0.43	4
genes	pamk	pamk_pearson	sda_rank	all_feat	0.31	4
genes	pamk	pamk_pearson	sda_rank	sel_feat60x100	0.43	4
genes	pamk	pamk_pearson	sda_rank	sel_feat70x100	0.44	4
genes	pamk	pamk_pearson	sda_rank	sel_feat80x100	0.44	4
genes	pamk	pamk_pearson	sda_rank	sel_feat90x100	0.29	4
genes	pamk	spectral_pearson	rf_rank	all_feat	0.28	4
genes	pamk	spectral_pearson	rf_rank	sel_feat60x100	0.41	4
genes	pamk	spectral_pearson	rf_rank	sel_feat70x100	0.41	4
genes	pamk	spectral_pearson	rf_rank	sel_feat80x100	0.37	4
genes	pamk	spectral_pearson	rf_rank	sel_feat90x100	0.36	4
genes	pamk	spectral_pearson	sda_rank	all_feat	0.28	4
genes	pamk	spectral_pearson	sda_rank	sel_feat60x100	0.28	4
genes	pamk	spectral_pearson	sda_rank	sel_feat70x100	0.46	4
genes	pamk	spectral_pearson	sda_rank	sel_feat80x100	0.37	4
genes	pamk	spectral_pearson	sda_rank	sel_feat90x100	0.27	4
genes	pvclust	pamk_pearson	rf_rank	all_feat	0.66	2
genes	pvclust	pamk_pearson	rf_rank	sel_feat60x100	0.53	6
genes	pvclust	pamk_pearson	rf_rank	sel_feat70x100	0.33	5
genes	pvclust	pamk_pearson	rf_rank	sel_feat80x100	0.38	11
genes	pvclust	pamk_pearson	rf_rank	sel_feat90x100	0.27	17
genes	pvclust	pamk_pearson	sda_rank	all_feat	0.3	13
genes	pvclust	pamk_pearson	sda_rank	sel_feat60x100	0.32	8
genes	pvclust	pamk_pearson	sda_rank	sel_feat70x100	0.26	9
genes	pvclust	pamk_pearson	sda_rank	sel_feat80x100	0.19	16
genes	pvclust	pamk_pearson	sda_rank	sel_feat90x100	0.32	18
genes	pvclust	spectral_pearson	rf_rank	all_feat	0.66	2
genes	pvclust	spectral_pearson	rf_rank	sel_feat60x100	0.5	6
genes	pvclust	spectral_pearson	rf_rank	sel_feat70x100	0.56	4
genes	pvclust	spectral_pearson	rf_rank	sel_feat80x100	0.28	7
genes	pvclust	spectral_pearson	rf_rank	sel_feat90x100	0.37	9
genes	pvclust	spectral_pearson	sda_rank	all_feat	0.66	2
genes	pvclust	spectral_pearson	sda_rank	sel_feat60x100	0.27	8
genes	pvclust	spectral_pearson	sda_rank	sel_feat70x100	0.35	8
genes	pvclust	spectral_pearson	sda_rank	sel_feat80x100	0.19	13
genes	pvclust	spectral_pearson	sda_rank	sel_feat90x100	0.22	15
genes	som	pamk_pearson	rf_rank	all_feat	0.43	4
genes	som	pamk_pearson	rf_rank	sel_feat60x100	0.54	4
genes	som	pamk_pearson	rf_rank	sel_feat70x100	0.45	4
genes	som	pamk_pearson	rf_rank	sel_feat80x100	0.47	4
genes	som	pamk_pearson	rf_rank	sel_feat90x100	0.43	4
genes	som	pamk_pearson	sda_rank	all_feat	0.44	4
genes	som	pamk_pearson	sda_rank	sel_feat60x100	0.34	4
genes	som	pamk_pearson	sda_rank	sel_feat70x100	0.37	4
genes	som	pamk_pearson	sda_rank	sel_feat80x100	0.4	4
genes	som	pamk_pearson	sda_rank	sel_feat90x100	0.4	4
genes	som	spectral_pearson	rf_rank	all_feat	0.41	4
genes	som	spectral_pearson	rf_rank	sel_feat60x100	0.47	4
genes	som	spectral_pearson	rf_rank	sel_feat70x100	0.37	4
genes	som	spectral_pearson	rf_rank	sel_feat80x100	0.41	4
genes	som	spectral_pearson	rf_rank	sel_feat90x100	0.4	4
genes	som	spectral_pearson	sda_rank	all_feat	0.42	4
genes	som	spectral_pearson	sda_rank	sel_feat60x100	0.28	4
genes	som	spectral_pearson	sda_rank	sel_feat70x100	0.38	4
genes	som	spectral_pearson	sda_rank	sel_feat80x100	0.37	4
genes	som	spectral_pearson	sda_rank	sel_feat90x100	0.39	4
genes	spectral	pamk_pearson	rf_rank	all_feat	0.34	4
genes	spectral	pamk_pearson	rf_rank	sel_feat60x100	0.53	4
genes	spectral	pamk_pearson	rf_rank	sel_feat70x100	0.4	4
genes	spectral	pamk_pearson	rf_rank	sel_feat80x100	0.41	4
genes	spectral	pamk_pearson	rf_rank	sel_feat90x100	0.41	4
genes	spectral	pamk_pearson	sda_rank	all_feat	0.4	4
genes	spectral	pamk_pearson	sda_rank	sel_feat60x100	0.41	4
genes	spectral	pamk_pearson	sda_rank	sel_feat70x100	0.34	4
genes	spectral	pamk_pearson	sda_rank	sel_feat80x100	0.4	4
genes	spectral	pamk_pearson	sda_rank	sel_feat90x100	0.38	4
genes	spectral	spectral_pearson	rf_rank	all_feat	0.66	4
genes	spectral	spectral_pearson	rf_rank	sel_feat60x100	0.46	4
genes	spectral	spectral_pearson	rf_rank	sel_feat70x100	0.34	4
genes	spectral	spectral_pearson	rf_rank	sel_feat80x100	0.4	4
genes	spectral	spectral_pearson	rf_rank	sel_feat90x100	0.43	4
genes	spectral	spectral_pearson	sda_rank	all_feat	0.65	4
genes	spectral	spectral_pearson	sda_rank	sel_feat60x100	0.42	4
genes	spectral	spectral_pearson	sda_rank	sel_feat70x100	0.36	4
genes	spectral	spectral_pearson	sda_rank	sel_feat80x100	0.35	4
genes	spectral	spectral_pearson	sda_rank	sel_feat90x100	0.38	4
genes	ward	pamk_pearson	rf_rank	all_feat	0.46	4
genes	ward	pamk_pearson	rf_rank	sel_feat60x100	0.53	4
genes	ward	pamk_pearson	rf_rank	sel_feat70x100	0.35	4
genes	ward	pamk_pearson	rf_rank	sel_feat80x100	0.4	4
genes	ward	pamk_pearson	rf_rank	sel_feat90x100	0.43	4
genes	ward	pamk_pearson	sda_rank	all_feat	0.46	4
genes	ward	pamk_pearson	sda_rank	sel_feat60x100	0.29	4
genes	ward	pamk_pearson	sda_rank	sel_feat70x100	0.41	4
genes	ward	pamk_pearson	sda_rank	sel_feat80x100	0.41	4
genes	ward	pamk_pearson	sda_rank	sel_feat90x100	0.24	4
genes	ward	spectral_pearson	rf_rank	all_feat	0.26	4
genes	ward	spectral_pearson	rf_rank	sel_feat60x100	0.44	4
genes	ward	spectral_pearson	rf_rank	sel_feat70x100	0.46	4
genes	ward	spectral_pearson	rf_rank	sel_feat80x100	0.43	4
genes	ward	spectral_pearson	rf_rank	sel_feat90x100	0.43	4
genes	ward	spectral_pearson	sda_rank	all_feat	0.26	4
genes	ward	spectral_pearson	sda_rank	sel_feat60x100	0.35	4
genes	ward	spectral_pearson	sda_rank	sel_feat70x100	0.37	4
genes	ward	spectral_pearson	sda_rank	sel_feat80x100	0.44	4
genes	ward	spectral_pearson	sda_rank	sel_feat90x100	0.37	4

## Sheet: TCGA.BRC
View	PatientSvAlgo	Prototype from	Feature Ranking	Percentage	Error	Nr.Cluster
RNASeq	kmeans	pamk_pearson	rf_rank	all_feat	0.23	4
RNASeq	kmeans	pamk_pearson	rf_rank	sel_feat60x100	0.21	4
RNASeq	kmeans	pamk_pearson	rf_rank	sel_feat70x100	0.18	4
RNASeq	kmeans	pamk_pearson	rf_rank	sel_feat80x100	0.19	4
RNASeq	kmeans	pamk_pearson	rf_rank	sel_feat90x100	0.18	4
RNASeq	kmeans	pamk_pearson	sda_rank	all_feat	0.24	4
RNASeq	kmeans	pamk_pearson	sda_rank	sel_feat60x100	0.17	4
RNASeq	kmeans	pamk_pearson	sda_rank	sel_feat70x100	0.2	4
RNASeq	kmeans	pamk_pearson	sda_rank	sel_feat80x100	0.21	4
RNASeq	kmeans	pamk_pearson	sda_rank	sel_feat90x100	0.21	4
RNASeq	kmeans	pvcluster_pearson	rf_rank	all_feat	0.26	4
RNASeq	kmeans	pvcluster_pearson	rf_rank	sel_feat60x100	0.17	4
RNASeq	kmeans	pvcluster_pearson	rf_rank	sel_feat70x100	0.22	4
RNASeq	kmeans	pvcluster_pearson	rf_rank	sel_feat80x100	0.21	4
RNASeq	kmeans	pvcluster_pearson	rf_rank	sel_feat90x100	0.21	4
RNASeq	kmeans	pvcluster_pearson	sda_rank	all_feat	0.26	4
RNASeq	kmeans	pvcluster_pearson	sda_rank	sel_feat60x100	0.21	4
RNASeq	kmeans	pvcluster_pearson	sda_rank	sel_feat70x100	0.19	4
RNASeq	kmeans	pvcluster_pearson	sda_rank	sel_feat80x100	0.24	4
RNASeq	kmeans	pvcluster_pearson	sda_rank	sel_feat90x100	0.23	4
RNASeq	pamk	pamk_pearson	rf_rank	all_feat	0.41	4
RNASeq	pamk	pamk_pearson	rf_rank	sel_feat60x100	0.34	4
RNASeq	pamk	pamk_pearson	rf_rank	sel_feat70x100	0.32	4
RNASeq	pamk	pamk_pearson	rf_rank	sel_feat80x100	0.34	4
RNASeq	pamk	pamk_pearson	rf_rank	sel_feat90x100	0.4	4
RNASeq	pamk	pamk_pearson	sda_rank	all_feat	0.41	4
RNASeq	pamk	pamk_pearson	sda_rank	sel_feat60x100	0.42	4
RNASeq	pamk	pamk_pearson	sda_rank	sel_feat70x100	0.36	4
RNASeq	pamk	pamk_pearson	sda_rank	sel_feat80x100	0.4	4
RNASeq	pamk	pamk_pearson	sda_rank	sel_feat90x100	0.4	4
RNASeq	pamk	pvcluster_pearson	rf_rank	all_feat	0.32	4
RNASeq	pamk	pvcluster_pearson	rf_rank	sel_feat60x100	0.29	4
RNASeq	pamk	pvcluster_pearson	rf_rank	sel_feat70x100	0.29	4
RNASeq	pamk	pvcluster_pearson	rf_rank	sel_feat80x100	0.26	4
RNASeq	pamk	pvcluster_pearson	rf_rank	sel_feat90x100	0.38	4
RNASeq	pamk	pvcluster_pearson	sda_rank	all_feat	0.32	4
RNASeq	pamk	pvcluster_pearson	sda_rank	sel_feat60x100	0.27	4
RNASeq	pamk	pvcluster_pearson	sda_rank	sel_feat70x100	0.34	4
RNASeq	pamk	pvcluster_pearson	sda_rank	sel_feat80x100	0.25	4
RNASeq	pamk	pvcluster_pearson	sda_rank	sel_feat90x100	0.25	4
RNASeq	pvclust	pamk_pearson	rf_rank	all_feat	0.22	10
RNASeq	pvclust	pamk_pearson	rf_rank	sel_feat60x100	0.39	4
RNASeq	pvclust	pamk_pearson	rf_rank	sel_feat70x100	0.3	7
RNASeq	pvclust	pamk_pearson	rf_rank	sel_feat80x100	0.4	3
RNASeq	pvclust	pamk_pearson	rf_rank	sel_feat90x100	0.39	5
RNASeq	pvclust	pamk_pearson	sda_rank	all_feat	0.21	11
RNASeq	pvclust	pamk_pearson	sda_rank	sel_feat60x100	0.3	11
RNASeq	pvclust	pamk_pearson	sda_rank	sel_feat70x100	0.32	10
RNASeq	pvclust	pamk_pearson	sda_rank	sel_feat80x100	0.35	7
RNASeq	pvclust	pamk_pearson	sda_rank	sel_feat90x100	0.28	7
RNASeq	pvclust	pvcluster_pearson	rf_rank	all_feat	0.36	12
RNASeq	pvclust	pvcluster_pearson	rf_rank	sel_feat60x100	0.3	9
RNASeq	pvclust	pvcluster_pearson	rf_rank	sel_feat70x100	0.3	8
RNASeq	pvclust	pvcluster_pearson	rf_rank	sel_feat80x100	0.26	10
RNASeq	pvclust	pvcluster_pearson	rf_rank	sel_feat90x100	0.26	11
RNASeq	pvclust	pvcluster_pearson	sda_rank	all_feat	0.37	9
RNASeq	pvclust	pvcluster_pearson	sda_rank	sel_feat60x100	0.37	5
RNASeq	pvclust	pvcluster_pearson	sda_rank	sel_feat70x100	0.38	6
RNASeq	pvclust	pvcluster_pearson	sda_rank	sel_feat80x100	0.41	5
RNASeq	pvclust	pvcluster_pearson	sda_rank	sel_feat90x100	0.38	6
RNASeq	som	pamk_pearson	rf_rank	all_feat	0.51	4
RNASeq	som	pamk_pearson	rf_rank	sel_feat60x100	0.41	4
RNASeq	som	pamk_pearson	rf_rank	sel_feat70x100	0.48	4
RNASeq	som	pamk_pearson	rf_rank	sel_feat80x100	0.38	4
RNASeq	som	pamk_pearson	rf_rank	sel_feat90x100	0.4	4
RNASeq	som	pamk_pearson	sda_rank	all_feat	0.42	4
RNASeq	som	pamk_pearson	sda_rank	sel_feat60x100	0.44	4
RNASeq	som	pamk_pearson	sda_rank	sel_feat70x100	0.44	4
RNASeq	som	pamk_pearson	sda_rank	sel_feat80x100	0.48	4
RNASeq	som	pamk_pearson	sda_rank	sel_feat90x100	0.5	4
RNASeq	som	pvcluster_pearson	rf_rank	all_feat	0.42	4
RNASeq	som	pvcluster_pearson	rf_rank	sel_feat60x100	0.26	4
RNASeq	som	pvcluster_pearson	rf_rank	sel_feat70x100	0.5	4
RNASeq	som	pvcluster_pearson	rf_rank	sel_feat80x100	0.32	4
RNASeq	som	pvcluster_pearson	rf_rank	sel_feat90x100	0.5	4
RNASeq	som	pvcluster_pearson	sda_rank	all_feat	0.51	4
RNASeq	som	pvcluster_pearson	sda_rank	sel_feat60x100	0.38	4
RNASeq	som	pvcluster_pearson	sda_rank	sel_feat70x100	0.33	4
RNASeq	som	pvcluster_pearson	sda_rank	sel_feat80x100	0.37	4
RNASeq	som	pvcluster_pearson	sda_rank	sel_feat90x100	0.43	4
RNASeq	spectral	pamk_pearson	rf_rank	all_feat	0.56	4
RNASeq	spectral	pamk_pearson	rf_rank	sel_feat60x100	0.3	4
RNASeq	spectral	pamk_pearson	rf_rank	sel_feat70x100	0.25	4
RNASeq	spectral	pamk_pearson	rf_rank	sel_feat80x100	0.26	4
RNASeq	spectral	pamk_pearson	rf_rank	sel_feat90x100	0.23	4
RNASeq	spectral	pamk_pearson	sda_rank	all_feat	0.25	4
RNASeq	spectral	pamk_pearson	sda_rank	sel_feat60x100	0.26	4
RNASeq	spectral	pamk_pearson	sda_rank	sel_feat70x100	0.26	4
RNASeq	spectral	pamk_pearson	sda_rank	sel_feat80x100	0.3	4
RNASeq	spectral	pamk_pearson	sda_rank	sel_feat90x100	0.24	4
RNASeq	spectral	pvcluster_pearson	rf_rank	all_feat	0.28	4
RNASeq	spectral	pvcluster_pearson	rf_rank	sel_feat60x100	0.23	4
RNASeq	spectral	pvcluster_pearson	rf_rank	sel_feat70x100	0.28	4
RNASeq	spectral	pvcluster_pearson	rf_rank	sel_feat80x100	0.27	4
RNASeq	spectral	pvcluster_pearson	rf_rank	sel_feat90x100	0.29	4
RNASeq	spectral	pvcluster_pearson	sda_rank	all_feat	0.54	4
RNASeq	spectral	pvcluster_pearson	sda_rank	sel_feat60x100	0.28	4
RNASeq	spectral	pvcluster_pearson	sda_rank	sel_feat70x100	0.24	4
RNASeq	spectral	pvcluster_pearson	sda_rank	sel_feat80x100	0.26	4
RNASeq	spectral	pvcluster_pearson	sda_rank	sel_feat90x100	0.25	4
RNASeq	ward	pamk_pearson	rf_rank	all_feat	0.36	4
RNASeq	ward	pamk_pearson	rf_rank	sel_feat60x100	0.35	4
RNASeq	ward	pamk_pearson	rf_rank	sel_feat70x100	0.36	4
RNASeq	ward	pamk_pearson	rf_rank	sel_feat80x100	0.35	4
RNASeq	ward	pamk_pearson	rf_rank	sel_feat90x100	0.38	4
RNASeq	ward	pamk_pearson	sda_rank	all_feat	0.36	4
RNASeq	ward	pamk_pearson	sda_rank	sel_feat60x100	0.42	4
RNASeq	ward	pamk_pearson	sda_rank	sel_feat70x100	0.42	4
RNASeq	ward	pamk_pearson	sda_rank	sel_feat80x100	0.42	4
RNASeq	ward	pamk_pearson	sda_rank	sel_feat90x100	0.43	4
RNASeq	ward	pvcluster_pearson	rf_rank	all_feat	0.39	4
RNASeq	ward	pvcluster_pearson	rf_rank	sel_feat60x100	0.23	4
RNASeq	ward	pvcluster_pearson	rf_rank	sel_feat70x100	0.31	4
RNASeq	ward	pvcluster_pearson	rf_rank	sel_feat80x100	0.28	4
RNASeq	ward	pvcluster_pearson	rf_rank	sel_feat90x100	0.36	4
RNASeq	ward	pvcluster_pearson	sda_rank	all_feat	0.39	4
RNASeq	ward	pvcluster_pearson	sda_rank	sel_feat60x100	0.42	4
RNASeq	ward	pvcluster_pearson	sda_rank	sel_feat70x100	0.4	4
RNASeq	ward	pvcluster_pearson	sda_rank	sel_feat80x100	0.42	4
RNASeq	ward	pvcluster_pearson	sda_rank	sel_feat90x100	0.37	4
miRNASeq	kmeans	pamk_pearson	rf_rank	all_feat	0.42	4
miRNASeq	kmeans	pamk_pearson	rf_rank	sel_feat60x100	0.49	4
miRNASeq	kmeans	pamk_pearson	rf_rank	sel_feat70x100	0.5	4
miRNASeq	kmeans	pamk_pearson	rf_rank	sel_feat80x100	0.5	4
miRNASeq	kmeans	pamk_pearson	rf_rank	sel_feat90x100	0.42	4
miRNASeq	kmeans	pamk_pearson	sda_rank	all_feat	0.43	4
miRNASeq	kmeans	pamk_pearson	sda_rank	sel_feat60x100	0.45	4
miRNASeq	kmeans	pamk_pearson	sda_rank	sel_feat70x100	0.38	4
miRNASeq	kmeans	pamk_pearson	sda_rank	sel_feat80x100	0.37	4
miRNASeq	kmeans	pamk_pearson	sda_rank	sel_feat90x100	0.42	4
miRNASeq	kmeans	pvcluster_pearson	rf_rank	all_feat	0.48	4
miRNASeq	kmeans	pvcluster_pearson	rf_rank	sel_feat60x100	0.46	4
miRNASeq	kmeans	pvcluster_pearson	rf_rank	sel_feat70x100	0.46	4
miRNASeq	kmeans	pvcluster_pearson	rf_rank	sel_feat80x100	0.45	4
miRNASeq	kmeans	pvcluster_pearson	rf_rank	sel_feat90x100	0.43	4
miRNASeq	kmeans	pvcluster_pearson	sda_rank	all_feat	0.48	4
miRNASeq	kmeans	pvcluster_pearson	sda_rank	sel_feat60x100	0.41	4
miRNASeq	kmeans	pvcluster_pearson	sda_rank	sel_feat70x100	0.39	4
miRNASeq	kmeans	pvcluster_pearson	sda_rank	sel_feat80x100	0.39	4
miRNASeq	kmeans	pvcluster_pearson	sda_rank	sel_feat90x100	0.5	4
miRNASeq	pamk	pamk_pearson	rf_rank	all_feat	0.57	4
miRNASeq	pamk	pamk_pearson	rf_rank	sel_feat60x100	0.59	4
miRNASeq	pamk	pamk_pearson	rf_rank	sel_feat70x100	0.58	4
miRNASeq	pamk	pamk_pearson	rf_rank	sel_feat80x100	0.56	4
miRNASeq	pamk	pamk_pearson	rf_rank	sel_feat90x100	0.53	4
miRNASeq	pamk	pamk_pearson	sda_rank	all_feat	0.57	4
miRNASeq	pamk	pamk_pearson	sda_rank	sel_feat60x100	0.57	4
miRNASeq	pamk	pamk_pearson	sda_rank	sel_feat70x100	0.6	4
miRNASeq	pamk	pamk_pearson	sda_rank	sel_feat80x100	0.5	4
miRNASeq	pamk	pamk_pearson	sda_rank	sel_feat90x100	0.56	4
miRNASeq	pamk	pvcluster_pearson	rf_rank	all_feat	0.6	4
miRNASeq	pamk	pvcluster_pearson	rf_rank	sel_feat60x100	0.58	4
miRNASeq	pamk	pvcluster_pearson	rf_rank	sel_feat70x100	0.54	4
miRNASeq	pamk	pvcluster_pearson	rf_rank	sel_feat80x100	0.58	4
miRNASeq	pamk	pvcluster_pearson	rf_rank	sel_feat90x100	0.52	4
miRNASeq	pamk	pvcluster_pearson	sda_rank	all_feat	0.6	4
miRNASeq	pamk	pvcluster_pearson	sda_rank	sel_feat60x100	0.56	4
miRNASeq	pamk	pvcluster_pearson	sda_rank	sel_feat70x100	0.47	4
miRNASeq	pamk	pvcluster_pearson	sda_rank	sel_feat80x100	0.51	4
miRNASeq	pamk	pvcluster_pearson	sda_rank	sel_feat90x100	0.49	4
miRNASeq	pvclust	pamk_pearson	rf_rank	all_feat	0.47	5
miRNASeq	pvclust	pamk_pearson	rf_rank	sel_feat60x100	0.58	2
miRNASeq	pvclust	pamk_pearson	rf_rank	sel_feat70x100	0.58	2
miRNASeq	pvclust	pamk_pearson	rf_rank	sel_feat80x100	0.58	2
miRNASeq	pvclust	pamk_pearson	rf_rank	sel_feat90x100	0.53	5
miRNASeq	pvclust	pamk_pearson	sda_rank	all_feat	0.47	5
miRNASeq	pvclust	pamk_pearson	sda_rank	sel_feat60x100	0.52	4
miRNASeq	pvclust	pamk_pearson	sda_rank	sel_feat70x100	0.52	4
miRNASeq	pvclust	pamk_pearson	sda_rank	sel_feat80x100	0.48	3
miRNASeq	pvclust	pamk_pearson	sda_rank	sel_feat90x100	0.46	5
miRNASeq	pvclust	pvcluster_pearson	rf_rank	all_feat	0.41	8
miRNASeq	pvclust	pvcluster_pearson	rf_rank	sel_feat60x100	0.61	2
miRNASeq	pvclust	pvcluster_pearson	rf_rank	sel_feat70x100	0.61	2
miRNASeq	pvclust	pvcluster_pearson	rf_rank	sel_feat80x100	0.61	1
miRNASeq	pvclust	pvcluster_pearson	rf_rank	sel_feat90x100	0.51	4
miRNASeq	pvclust	pvcluster_pearson	sda_rank	all_feat	0.56	4
miRNASeq	pvclust	pvcluster_pearson	sda_rank	sel_feat60x100	0.61	2
miRNASeq	pvclust	pvcluster_pearson	sda_rank	sel_feat70x100	0.61	2
miRNASeq	pvclust	pvcluster_pearson	sda_rank	sel_feat80x100	0.61	1
miRNASeq	pvclust	pvcluster_pearson	sda_rank	sel_feat90x100	0.51	4
miRNASeq	som	pamk_pearson	rf_rank	all_feat	0.54	4
miRNASeq	som	pamk_pearson	rf_rank	sel_feat60x100	0.59	4
miRNASeq	som	pamk_pearson	rf_rank	sel_feat70x100	0.58	4
miRNASeq	som	pamk_pearson	rf_rank	sel_feat80x100	0.6	4
miRNASeq	som	pamk_pearson	rf_rank	sel_feat90x100	0.58	4
miRNASeq	som	pamk_pearson	sda_rank	all_feat	0.52	4
miRNASeq	som	pamk_pearson	sda_rank	sel_feat60x100	0.5	4
miRNASeq	som	pamk_pearson	sda_rank	sel_feat70x100	0.49	4
miRNASeq	som	pamk_pearson	sda_rank	sel_feat80x100	0.48	4
miRNASeq	som	pamk_pearson	sda_rank	sel_feat90x100	0.49	4
miRNASeq	som	pvcluster_pearson	rf_rank	all_feat	0.53	4
miRNASeq	som	pvcluster_pearson	rf_rank	sel_feat60x100	0.59	4
miRNASeq	som	pvcluster_pearson	rf_rank	sel_feat70x100	0.51	4
miRNASeq	som	pvcluster_pearson	rf_rank	sel_feat80x100	0.57	4
miRNASeq	som	pvcluster_pearson	rf_rank	sel_feat90x100	0.55	4
miRNASeq	som	pvcluster_pearson	sda_rank	all_feat	0.54	4
miRNASeq	som	pvcluster_pearson	sda_rank	sel_feat60x100	0.52	4
miRNASeq	som	pvcluster_pearson	sda_rank	sel_feat70x100	0.52	4
miRNASeq	som	pvcluster_pearson	sda_rank	sel_feat80x100	0.54	4
miRNASeq	som	pvcluster_pearson	sda_rank	sel_feat90x100	0.52	4
miRNASeq	spectral	pamk_pearson	rf_rank	all_feat	0.42	4
miRNASeq	spectral	pamk_pearson	rf_rank	sel_feat60x100	0.52	4
miRNASeq	spectral	pamk_pearson	rf_rank	sel_feat70x100	0.57	4
miRNASeq	spectral	pamk_pearson	rf_rank	sel_feat80x100	0.45	4
miRNASeq	spectral	pamk_pearson	rf_rank	sel_feat90x100	0.46	4
miRNASeq	spectral	pamk_pearson	sda_rank	all_feat	0.43	4
miRNASeq	spectral	pamk_pearson	sda_rank	sel_feat60x100	0.41	4
miRNASeq	spectral	pamk_pearson	sda_rank	sel_feat70x100	0.46	4
miRNASeq	spectral	pamk_pearson	sda_rank	sel_feat80x100	0.43	4
miRNASeq	spectral	pamk_pearson	sda_rank	sel_feat90x100	0.5	4
miRNASeq	spectral	pvcluster_pearson	rf_rank	all_feat	0.5	4
miRNASeq	spectral	pvcluster_pearson	rf_rank	sel_feat60x100	0.44	4
miRNASeq	spectral	pvcluster_pearson	rf_rank	sel_feat70x100	0.47	4
miRNASeq	spectral	pvcluster_pearson	rf_rank	sel_feat80x100	0.4	4
miRNASeq	spectral	pvcluster_pearson	rf_rank	sel_feat90x100	0.4	4
miRNASeq	spectral	pvcluster_pearson	sda_rank	all_feat	0.46	4
miRNASeq	spectral	pvcluster_pearson	sda_rank	sel_feat60x100	0.45	4
miRNASeq	spectral	pvcluster_pearson	sda_rank	sel_feat70x100	0.48	4
miRNASeq	spectral	pvcluster_pearson	sda_rank	sel_feat80x100	0.48	4
miRNASeq	spectral	pvcluster_pearson	sda_rank	sel_feat90x100	0.52	4
miRNASeq	ward	pamk_pearson	rf_rank	all_feat	0.45	4
miRNASeq	ward	pamk_pearson	rf_rank	sel_feat60x100	0.59	4
miRNASeq	ward	pamk_pearson	rf_rank	sel_feat70x100	0.57	4
miRNASeq	ward	pamk_pearson	rf_rank	sel_feat80x100	0.56	4
miRNASeq	ward	pamk_pearson	rf_rank	sel_feat90x100	0.52	4
miRNASeq	ward	pamk_pearson	sda_rank	all_feat	0.45	4
miRNASeq	ward	pamk_pearson	sda_rank	sel_feat60x100	0.58	4
miRNASeq	ward	pamk_pearson	sda_rank	sel_feat70x100	0.58	4
miRNASeq	ward	pamk_pearson	sda_rank	sel_feat80x100	0.56	4
miRNASeq	ward	pamk_pearson	sda_rank	sel_feat90x100	0.54	4
miRNASeq	ward	pvcluster_pearson	rf_rank	all_feat	0.57	4
miRNASeq	ward	pvcluster_pearson	rf_rank	sel_feat60x100	0.56	4
miRNASeq	ward	pvcluster_pearson	rf_rank	sel_feat70x100	0.57	4
miRNASeq	ward	pvcluster_pearson	rf_rank	sel_feat80x100	0.57	4
miRNASeq	ward	pvcluster_pearson	rf_rank	sel_feat90x100	0.54	4
miRNASeq	ward	pvcluster_pearson	sda_rank	all_feat	0.57	4
miRNASeq	ward	pvcluster_pearson	sda_rank	sel_feat60x100	0.55	4
miRNASeq	ward	pvcluster_pearson	sda_rank	sel_feat70x100	0.46	4
miRNASeq	ward	pvcluster_pearson	sda_rank	sel_feat80x100	0.48	4
miRNASeq	ward	pvcluster_pearson	sda_rank	sel_feat90x100	0.5	4

## Sheet: TCGA.OV
View	PatientSvAlgo	Prototype from	Feature Ranking	Percentage	Error	Nr.Cluster
genes	kmeans	pamk_pearson	rf_rank	all_feat	0.21	3
genes	kmeans	pamk_pearson	rf_rank	sel_feat60x100	0.21	3
genes	kmeans	pamk_pearson	rf_rank	sel_feat70x100	0.21	3
genes	kmeans	pamk_pearson	rf_rank	sel_feat80x100	0.21	3
genes	kmeans	pamk_pearson	rf_rank	sel_feat90x100	0.21	3
genes	kmeans	pamk_pearson	sda_rank	all_feat	0.21	3
genes	kmeans	pamk_pearson	sda_rank	sel_feat60x100	0.21	3
genes	kmeans	pamk_pearson	sda_rank	sel_feat70x100	0.21	3
genes	kmeans	pamk_pearson	sda_rank	sel_feat80x100	0.21	3
genes	kmeans	pamk_pearson	sda_rank	sel_feat90x100	0.21	3
genes	kmeans	ward_pearson	rf_rank	all_feat	0.21	3
genes	kmeans	ward_pearson	rf_rank	sel_feat60x100	0.21	3
genes	kmeans	ward_pearson	rf_rank	sel_feat70x100	0.21	3
genes	kmeans	ward_pearson	rf_rank	sel_feat80x100	0.21	3
genes	kmeans	ward_pearson	rf_rank	sel_feat90x100	0.21	3
genes	kmeans	ward_pearson	sda_rank	all_feat	0.21	3
genes	kmeans	ward_pearson	sda_rank	sel_feat60x100	0.21	3
genes	kmeans	ward_pearson	sda_rank	sel_feat70x100	0.21	3
genes	kmeans	ward_pearson	sda_rank	sel_feat80x100	0.21	3
genes	kmeans	ward_pearson	sda_rank	sel_feat90x100	0.21	3
genes	pamk	pamk_pearson	rf_rank	all_feat	0.21	3
genes	pamk	pamk_pearson	rf_rank	sel_feat60x100	0.21	3
genes	pamk	pamk_pearson	rf_rank	sel_feat70x100	0.21	3
genes	pamk	pamk_pearson	rf_rank	sel_feat80x100	0.21	3
genes	pamk	pamk_pearson	rf_rank	sel_feat90x100	0.21	3
genes	pamk	pamk_pearson	sda_rank	all_feat	0.21	3
genes	pamk	pamk_pearson	sda_rank	sel_feat60x100	0.21	3
genes	pamk	pamk_pearson	sda_rank	sel_feat70x100	0.21	3
genes	pamk	pamk_pearson	sda_rank	sel_feat80x100	0.21	3
genes	pamk	pamk_pearson	sda_rank	sel_feat90x100	0.21	3
genes	pamk	ward_pearson	rf_rank	all_feat	0.21	3
genes	pamk	ward_pearson	rf_rank	sel_feat60x100	0.21	3
genes	pamk	ward_pearson	rf_rank	sel_feat70x100	0.21	3
genes	pamk	ward_pearson	rf_rank	sel_feat80x100	0.21	3
genes	pamk	ward_pearson	rf_rank	sel_feat90x100	0.21	3
genes	pamk	ward_pearson	sda_rank	all_feat	0.21	3
genes	pamk	ward_pearson	sda_rank	sel_feat60x100	0.21	3
genes	pamk	ward_pearson	sda_rank	sel_feat70x100	0.21	3
genes	pamk	ward_pearson	sda_rank	sel_feat80x100	0.21	3
genes	pamk	ward_pearson	sda_rank	sel_feat90x100	0.21	3
genes	pvclust	pamk_pearson	rf_rank	all_feat	0.2	46
genes	pvclust	pamk_pearson	rf_rank	sel_feat60x100	0.2	28
genes	pvclust	pamk_pearson	rf_rank	sel_feat70x100	0.2	31
genes	pvclust	pamk_pearson	rf_rank	sel_feat80x100	0.21	32
genes	pvclust	pamk_pearson	rf_rank	sel_feat90x100	0.2	34
genes	pvclust	pamk_pearson	sda_rank	all_feat	0.2	38
genes	pvclust	pamk_pearson	sda_rank	sel_feat60x100	0.21	31
genes	pvclust	pamk_pearson	sda_rank	sel_feat70x100	0.21	32
genes	pvclust	pamk_pearson	sda_rank	sel_feat80x100	0.21	40
genes	pvclust	pamk_pearson	sda_rank	sel_feat90x100	0.21	38
genes	pvclust	ward_pearson	rf_rank	all_feat	0.2	37
genes	pvclust	ward_pearson	rf_rank	sel_feat60x100	0.2	27
genes	pvclust	ward_pearson	rf_rank	sel_feat70x100	0.2	28
genes	pvclust	ward_pearson	rf_rank	sel_feat80x100	0.2	30
genes	pvclust	ward_pearson	rf_rank	sel_feat90x100	0.2	32
genes	pvclust	ward_pearson	sda_rank	all_feat	0.2	37
genes	pvclust	ward_pearson	sda_rank	sel_feat60x100	0.2	33
genes	pvclust	ward_pearson	sda_rank	sel_feat70x100	0.21	32
genes	pvclust	ward_pearson	sda_rank	sel_feat80x100	0.21	34
genes	pvclust	ward_pearson	sda_rank	sel_feat90x100	0.2	34
genes	som	pamk_pearson	rf_rank	all_feat	0.21	3
genes	som	pamk_pearson	rf_rank	sel_feat60x100	0.21	3
genes	som	pamk_pearson	rf_rank	sel_feat70x100	0.21	3
genes	som	pamk_pearson	rf_rank	sel_feat80x100	0.21	3
genes	som	pamk_pearson	rf_rank	sel_feat90x100	0.21	3
genes	som	pamk_pearson	sda_rank	all_feat	0.21	3
genes	som	pamk_pearson	sda_rank	sel_feat60x100	0.21	3
genes	som	pamk_pearson	sda_rank	sel_feat70x100	0.21	3
genes	som	pamk_pearson	sda_rank	sel_feat80x100	0.21	3
genes	som	pamk_pearson	sda_rank	sel_feat90x100	0.21	3
genes	som	ward_pearson	rf_rank	all_feat	0.21	3
genes	som	ward_pearson	rf_rank	sel_feat60x100	0.21	3
genes	som	ward_pearson	rf_rank	sel_feat70x100	0.21	3
genes	som	ward_pearson	rf_rank	sel_feat80x100	0.21	3
genes	som	ward_pearson	rf_rank	sel_feat90x100	0.21	3
genes	som	ward_pearson	sda_rank	all_feat	0.21	3
genes	som	ward_pearson	sda_rank	sel_feat60x100	0.21	3
genes	som	ward_pearson	sda_rank	sel_feat70x100	0.21	3
genes	som	ward_pearson	sda_rank	sel_feat80x100	0.21	3
genes	som	ward_pearson	sda_rank	sel_feat90x100	0.21	3
genes	spectral	pamk_pearson	rf_rank	all_feat	0.21	3
genes	spectral	pamk_pearson	rf_rank	sel_feat60x100	0.21	3
genes	spectral	pamk_pearson	rf_rank	sel_feat70x100	0.21	3
genes	spectral	pamk_pearson	rf_rank	sel_feat80x100	0.21	3
genes	spectral	pamk_pearson	rf_rank	sel_feat90x100	0.21	3
genes	spectral	pamk_pearson	sda_rank	all_feat	0.21	3
genes	spectral	pamk_pearson	sda_rank	sel_feat60x100	0.21	3
genes	spectral	pamk_pearson	sda_rank	sel_feat70x100	0.21	3
genes	spectral	pamk_pearson	sda_rank	sel_feat80x100	0.21	3
genes	spectral	pamk_pearson	sda_rank	sel_feat90x100	0.21	3
genes	spectral	ward_pearson	rf_rank	all_feat	0.21	3
genes	spectral	ward_pearson	rf_rank	sel_feat60x100	0.21	3
genes	spectral	ward_pearson	rf_rank	sel_feat70x100	0.21	3
genes	spectral	ward_pearson	rf_rank	sel_feat80x100	0.21	3
genes	spectral	ward_pearson	rf_rank	sel_feat90x100	0.21	3
genes	spectral	ward_pearson	sda_rank	all_feat	0.21	3
genes	spectral	ward_pearson	sda_rank	sel_feat60x100	0.21	3
genes	spectral	ward_pearson	sda_rank	sel_feat70x100	0.21	3
genes	spectral	ward_pearson	sda_rank	sel_feat80x100	0.21	3
genes	spectral	ward_pearson	sda_rank	sel_feat90x100	0.21	3
genes	ward	pamk_pearson	rf_rank	all_feat	0.21	3
genes	ward	pamk_pearson	rf_rank	sel_feat60x100	0.21	3
genes	ward	pamk_pearson	rf_rank	sel_feat70x100	0.21	3
genes	ward	pamk_pearson	rf_rank	sel_feat80x100	0.21	3
genes	ward	pamk_pearson	rf_rank	sel_feat90x100	0.21	3
genes	ward	pamk_pearson	sda_rank	all_feat	0.21	3
genes	ward	pamk_pearson	sda_rank	sel_feat60x100	0.21	3
genes	ward	pamk_pearson	sda_rank	sel_feat70x100	0.21	3
genes	ward	pamk_pearson	sda_rank	sel_feat80x100	0.21	3
genes	ward	pamk_pearson	sda_rank	sel_feat90x100	0.21	3
genes	ward	ward_pearson	rf_rank	all_feat	0.21	3
genes	ward	ward_pearson	rf_rank	sel_feat60x100	0.21	3
genes	ward	ward_pearson	rf_rank	sel_feat70x100	0.21	3
genes	ward	ward_pearson	rf_rank	sel_feat80x100	0.21	3
genes	ward	ward_pearson	rf_rank	sel_feat90x100	0.21	3
genes	ward	ward_pearson	sda_rank	all_feat	0.21	3
genes	ward	ward_pearson	sda_rank	sel_feat60x100	0.21	3
genes	ward	ward_pearson	sda_rank	sel_feat70x100	0.21	3
genes	ward	ward_pearson	sda_rank	sel_feat80x100	0.21	3
genes	ward	ward_pearson	sda_rank	sel_feat90x100	0.21	3

## Sheet: MSKCC
View	PatientSvAlgo	Prototype from	Feature Ranking	Percentage	Error	Nr.Cluster
genes	kmeans	pamk_pearson	rf_rank	all_feat	0.38	2		(Step 2 e 3) Single view patient clustering results using all feature or selected feature at different cut
genes	kmeans	pamk_pearson	rf_rank	sel_feat60x100	0.4	2		Single view patient clustering using clinical data as feature
genes	kmeans	pamk_pearson	rf_rank	sel_feat70x100	0.4	2
genes	kmeans	pamk_pearson	rf_rank	sel_feat80x100	0.36	2		Algoritmo	Error 2 Cluster	#Cluster
genes	kmeans	pamk_pearson	rf_rank	sel_feat90x100	0.4	2		Pvclust	0.38	4
genes	kmeans	pamk_pearson	sda_rank	all_feat	0.38	2		SOM	0.39	2
genes	kmeans	pamk_pearson	sda_rank	sel_feat60x100	0.4	2		Pam	0.37	2
genes	kmeans	pamk_pearson	sda_rank	sel_feat70x100	0.38	2		Kmeans	0.37	2
genes	kmeans	pamk_pearson	sda_rank	sel_feat80x100	0.4	2		Hierarchical (Ward)	0.37	2
genes	kmeans	pamk_pearson	sda_rank	sel_feat90x100	0.38	2		Spectral	0.39	2
genes	kmeans	spectral_pearson	rf_rank	all_feat	0.4	2
genes	kmeans	spectral_pearson	rf_rank	sel_feat60x100	0.4	2		Single view patient clustering using miRNA prototype data as feature
genes	kmeans	spectral_pearson	rf_rank	sel_feat70x100	0.4	2
genes	kmeans	spectral_pearson	rf_rank	sel_feat80x100	0.4	2		Algoritmo	Pamk Prototype	Ward Prot	#Cluster
genes	kmeans	spectral_pearson	rf_rank	sel_feat90x100	0.4	2		Pvclust	0.39	0.39	2
genes	kmeans	spectral_pearson	sda_rank	all_feat	0.4	2		SOM	0.39	0.39	2
genes	kmeans	spectral_pearson	sda_rank	sel_feat60x100	0.4	2		Pam	0.39	0.39	2
genes	kmeans	spectral_pearson	sda_rank	sel_feat70x100	0.38	2		Kmeans	0.39	0.39	2
genes	kmeans	spectral_pearson	sda_rank	sel_feat80x100	0.4	2		Hierarchical (Ward)	0.39	0.39	2
genes	kmeans	spectral_pearson	sda_rank	sel_feat90x100	0.4	2		Spectral	0.39	0.39	2
genes	pamk	pamk_pearson	rf_rank	all_feat	0.4	2
genes	pamk	pamk_pearson	rf_rank	sel_feat60x100	0.4	2
genes	pamk	pamk_pearson	rf_rank	sel_feat70x100	0.4	2
genes	pamk	pamk_pearson	rf_rank	sel_feat80x100	0.4	2
genes	pamk	pamk_pearson	rf_rank	sel_feat90x100	0.4	2
genes	pamk	pamk_pearson	sda_rank	all_feat	0.4	2
genes	pamk	pamk_pearson	sda_rank	sel_feat60x100	0.4	2
genes	pamk	pamk_pearson	sda_rank	sel_feat70x100	0.4	2
genes	pamk	pamk_pearson	sda_rank	sel_feat80x100	0.4	2
genes	pamk	pamk_pearson	sda_rank	sel_feat90x100	0.4	2
genes	pamk	spectral_pearson	rf_rank	all_feat	0.4	2
genes	pamk	spectral_pearson	rf_rank	sel_feat60x100	0.4	2
genes	pamk	spectral_pearson	rf_rank	sel_feat70x100	0.4	2
genes	pamk	spectral_pearson	rf_rank	sel_feat80x100	0.4	2
genes	pamk	spectral_pearson	rf_rank	sel_feat90x100	0.4	2
genes	pamk	spectral_pearson	sda_rank	all_feat	0.4	2
genes	pamk	spectral_pearson	sda_rank	sel_feat60x100	0.38	2
genes	pamk	spectral_pearson	sda_rank	sel_feat70x100	0.4	2
genes	pamk	spectral_pearson	sda_rank	sel_feat80x100	0.4	2
genes	pamk	spectral_pearson	sda_rank	sel_feat90x100	0.4	2
genes	pvclust	pamk_pearson	rf_rank	all_feat	0.32	14
genes	pvclust	pamk_pearson	rf_rank	sel_feat60x100	0.4	4
genes	pvclust	pamk_pearson	rf_rank	sel_feat70x100	0.33	9
genes	pvclust	pamk_pearson	rf_rank	sel_feat80x100	0.36	7
genes	pvclust	pamk_pearson	rf_rank	sel_feat90x100	0.35	8
genes	pvclust	pamk_pearson	sda_rank	all_feat	0.34	13
genes	pvclust	pamk_pearson	sda_rank	sel_feat60x100	0.35	5
genes	pvclust	pamk_pearson	sda_rank	sel_feat70x100	0.38	3
genes	pvclust	pamk_pearson	sda_rank	sel_feat80x100	0.4	3
genes	pvclust	pamk_pearson	sda_rank	sel_feat90x100	0.33	8
genes	pvclust	spectral_pearson	rf_rank	all_feat	0.3	16
genes	pvclust	spectral_pearson	rf_rank	sel_feat60x100	0.31	15
genes	pvclust	spectral_pearson	rf_rank	sel_feat70x100	0.31	14
genes	pvclust	spectral_pearson	rf_rank	sel_feat80x100	0.33	16
genes	pvclust	spectral_pearson	rf_rank	sel_feat90x100	0.3	15
genes	pvclust	spectral_pearson	sda_rank	all_feat	0.32	15
genes	pvclust	spectral_pearson	sda_rank	sel_feat60x100	0.4	4
genes	pvclust	spectral_pearson	sda_rank	sel_feat70x100	0.4	3
genes	pvclust	spectral_pearson	sda_rank	sel_feat80x100	0.35	9
genes	pvclust	spectral_pearson	sda_rank	sel_feat90x100	0.38	9
genes	som	pamk_pearson	rf_rank	all_feat	0.4	2
genes	som	pamk_pearson	rf_rank	sel_feat60x100	0.4	2
genes	som	pamk_pearson	rf_rank	sel_feat70x100	0.4	2
genes	som	pamk_pearson	rf_rank	sel_feat80x100	0.4	2
genes	som	pamk_pearson	rf_rank	sel_feat90x100	0.4	2
genes	som	pamk_pearson	sda_rank	all_feat	0.4	2
genes	som	pamk_pearson	sda_rank	sel_feat60x100	0.4	2
genes	som	pamk_pearson	sda_rank	sel_feat70x100	0.36	2
genes	som	pamk_pearson	sda_rank	sel_feat80x100	0.4	2
genes	som	pamk_pearson	sda_rank	sel_feat90x100	0.4	2
genes	som	spectral_pearson	rf_rank	all_feat	0.4	2
genes	som	spectral_pearson	rf_rank	sel_feat60x100	0.4	2
genes	som	spectral_pearson	rf_rank	sel_feat70x100	0.4	2
genes	som	spectral_pearson	rf_rank	sel_feat80x100	0.4	2
genes	som	spectral_pearson	rf_rank	sel_feat90x100	0.4	2
genes	som	spectral_pearson	sda_rank	all_feat	0.4	2
genes	som	spectral_pearson	sda_rank	sel_feat60x100	0.39	2
genes	som	spectral_pearson	sda_rank	sel_feat70x100	0.4	2
genes	som	spectral_pearson	sda_rank	sel_feat80x100	0.4	2
genes	som	spectral_pearson	sda_rank	sel_feat90x100	0.4	2
genes	spectral	pamk_pearson	rf_rank	all_feat	0.38	2
genes	spectral	pamk_pearson	rf_rank	sel_feat60x100	0.4	2
genes	spectral	pamk_pearson	rf_rank	sel_feat70x100	0.4	2
genes	spectral	pamk_pearson	rf_rank	sel_feat80x100	0.38	2
genes	spectral	pamk_pearson	rf_rank	sel_feat90x100	0.4	2
genes	spectral	pamk_pearson	sda_rank	all_feat	0.38	2
genes	spectral	pamk_pearson	sda_rank	sel_feat60x100	0.4	2
genes	spectral	pamk_pearson	sda_rank	sel_feat70x100	0.4	2
genes	spectral	pamk_pearson	sda_rank	sel_feat80x100	0.4	2
genes	spectral	pamk_pearson	sda_rank	sel_feat90x100	0.4	2
genes	spectral	spectral_pearson	rf_rank	all_feat	0.4	2
genes	spectral	spectral_pearson	rf_rank	sel_feat60x100	0.4	2
genes	spectral	spectral_pearson	rf_rank	sel_feat70x100	0.4	2
genes	spectral	spectral_pearson	rf_rank	sel_feat80x100	0.4	2
genes	spectral	spectral_pearson	rf_rank	sel_feat90x100	0.4	2
genes	spectral	spectral_pearson	sda_rank	all_feat	0.4	2
genes	spectral	spectral_pearson	sda_rank	sel_feat60x100	0.4	2
genes	spectral	spectral_pearson	sda_rank	sel_feat70x100	0.4	2
genes	spectral	spectral_pearson	sda_rank	sel_feat80x100	0.4	2
genes	spectral	spectral_pearson	sda_rank	sel_feat90x100	0.4	2
genes	ward	pamk_pearson	rf_rank	all_feat	0.4	2
genes	ward	pamk_pearson	rf_rank	sel_feat60x100	0.4	2
genes	ward	pamk_pearson	rf_rank	sel_feat70x100	0.4	2
genes	ward	pamk_pearson	rf_rank	sel_feat80x100	0.4	2
genes	ward	pamk_pearson	rf_rank	sel_feat90x100	0.4	2
genes	ward	pamk_pearson	sda_rank	all_feat	0.4	2
genes	ward	pamk_pearson	sda_rank	sel_feat60x100	0.4	2
genes	ward	pamk_pearson	sda_rank	sel_feat70x100	0.4	2
genes	ward	pamk_pearson	sda_rank	sel_feat80x100	0.4	2
genes	ward	pamk_pearson	sda_rank	sel_feat90x100	0.38	2
genes	ward	spectral_pearson	rf_rank	all_feat	0.4	2
genes	ward	spectral_pearson	rf_rank	sel_feat60x100	0.4	2
genes	ward	spectral_pearson	rf_rank	sel_feat70x100	0.4	2
genes	ward	spectral_pearson	rf_rank	sel_feat80x100	0.4	2
genes	ward	spectral_pearson	rf_rank	sel_feat90x100	0.4	2
genes	ward	spectral_pearson	sda_rank	all_feat	0.4	2
genes	ward	spectral_pearson	sda_rank	sel_feat60x100	0.4	2
genes	ward	spectral_pearson	sda_rank	sel_feat70x100	0.4	2
genes	ward	spectral_pearson	sda_rank	sel_feat80x100	0.4	2
genes	ward	spectral_pearson	sda_rank	sel_feat90x100	0.4	2
CNV	kmeans	pamk_pearson	rf_rank	all_feat	0.4	2
CNV	kmeans	pamk_pearson	rf_rank	sel_feat60x100	0.4	2
CNV	kmeans	pamk_pearson	rf_rank	sel_feat70x100	0.4	2
CNV	kmeans	pamk_pearson	rf_rank	sel_feat80x100	0.4	2
CNV	kmeans	pamk_pearson	rf_rank	sel_feat90x100	0.4	2
CNV	kmeans	pamk_pearson	sda_rank	all_feat	0.4	2
CNV	kmeans	pamk_pearson	sda_rank	sel_feat60x100	0.4	2
CNV	kmeans	pamk_pearson	sda_rank	sel_feat70x100	0.4	2
CNV	kmeans	pamk_pearson	sda_rank	sel_feat80x100	0.4	2
CNV	kmeans	pamk_pearson	sda_rank	sel_feat90x100	0.4	2
CNV	kmeans	spectral_pearson	rf_rank	all_feat	0.4	2
CNV	kmeans	spectral_pearson	rf_rank	sel_feat60x100	0.4	2
CNV	kmeans	spectral_pearson	rf_rank	sel_feat70x100	0.4	2
CNV	kmeans	spectral_pearson	rf_rank	sel_feat80x100	0.38	2
CNV	kmeans	spectral_pearson	rf_rank	sel_feat90x100	0.4	2
CNV	kmeans	spectral_pearson	sda_rank	all_feat	0.4	2
CNV	kmeans	spectral_pearson	sda_rank	sel_feat60x100	0.4	2
CNV	kmeans	spectral_pearson	sda_rank	sel_feat70x100	0.4	2
CNV	kmeans	spectral_pearson	sda_rank	sel_feat80x100	0.4	2
CNV	kmeans	spectral_pearson	sda_rank	sel_feat90x100	0.4	2
CNV	pamk	pamk_pearson	rf_rank	all_feat	0.4	2
CNV	pamk	pamk_pearson	rf_rank	sel_feat60x100	0.4	2
CNV	pamk	pamk_pearson	rf_rank	sel_feat70x100	0.4	2
CNV	pamk	pamk_pearson	rf_rank	sel_feat80x100	0.4	2
CNV	pamk	pamk_pearson	rf_rank	sel_feat90x100	0.4	2
CNV	pamk	pamk_pearson	sda_rank	all_feat	0.4	2
CNV	pamk	pamk_pearson	sda_rank	sel_feat60x100	0.4	2
CNV	pamk	pamk_pearson	sda_rank	sel_feat70x100	0.4	2
CNV	pamk	pamk_pearson	sda_rank	sel_feat80x100	0.4	2
CNV	pamk	pamk_pearson	sda_rank	sel_feat90x100	0.4	2
CNV	pamk	spectral_pearson	rf_rank	all_feat	0.4	2
CNV	pamk	spectral_pearson	rf_rank	sel_feat60x100	0.4	2
CNV	pamk	spectral_pearson	rf_rank	sel_feat70x100	0.4	2
CNV	pamk	spectral_pearson	rf_rank	sel_feat80x100	0.38	2
CNV	pamk	spectral_pearson	rf_rank	sel_feat90x100	0.4	2
CNV	pamk	spectral_pearson	sda_rank	all_feat	0.4	2
CNV	pamk	spectral_pearson	sda_rank	sel_feat60x100	0.4	2
CNV	pamk	spectral_pearson	sda_rank	sel_feat70x100	0.4	2
CNV	pamk	spectral_pearson	sda_rank	sel_feat80x100	0.4	2
CNV	pamk	spectral_pearson	sda_rank	sel_feat90x100	0.4	2
CNV	pvclust	pamk_pearson	rf_rank	all_feat	0.4	2
CNV	pvclust	pamk_pearson	rf_rank	sel_feat60x100	0.4	2
CNV	pvclust	pamk_pearson	rf_rank	sel_feat70x100	0.4	2
CNV	pvclust	pamk_pearson	rf_rank	sel_feat80x100	0.4	2
CNV	pvclust	pamk_pearson	rf_rank	sel_feat90x100	0.4	2
CNV	pvclust	pamk_pearson	sda_rank	all_feat	0.4	2
CNV	pvclust	pamk_pearson	sda_rank	sel_feat60x100	0.4	2
CNV	pvclust	pamk_pearson	sda_rank	sel_feat70x100	0.4	2
CNV	pvclust	pamk_pearson	sda_rank	sel_feat80x100	0.4	2
CNV	pvclust	pamk_pearson	sda_rank	sel_feat90x100	0.4	2
CNV	pvclust	spectral_pearson	rf_rank	all_feat	0.4	2
CNV	pvclust	spectral_pearson	rf_rank	sel_feat60x100	0.4	2
CNV	pvclust	spectral_pearson	rf_rank	sel_feat70x100	0.4	2
CNV	pvclust	spectral_pearson	rf_rank	sel_feat80x100	0.38	2
CNV	pvclust	spectral_pearson	rf_rank	sel_feat90x100	0.4	2
CNV	pvclust	spectral_pearson	sda_rank	all_feat	0.4	2
CNV	pvclust	spectral_pearson	sda_rank	sel_feat60x100	0.4	2
CNV	pvclust	spectral_pearson	sda_rank	sel_feat70x100	0.4	2
CNV	pvclust	spectral_pearson	sda_rank	sel_feat80x100	0.4	2
CNV	pvclust	spectral_pearson	sda_rank	sel_feat90x100	0.4	2
CNV	som	pamk_pearson	rf_rank	all_feat	0.4	2
CNV	som	pamk_pearson	rf_rank	sel_feat60x100	0.4	2
CNV	som	pamk_pearson	rf_rank	sel_feat70x100	0.4	2
CNV	som	pamk_pearson	rf_rank	sel_feat80x100	0.4	2
CNV	som	pamk_pearson	rf_rank	sel_feat90x100	0.4	2
CNV	som	pamk_pearson	sda_rank	all_feat	0.4	2
CNV	som	pamk_pearson	sda_rank	sel_feat60x100	0.4	2
CNV	som	pamk_pearson	sda_rank	sel_feat70x100	0.4	2
CNV	som	pamk_pearson	sda_rank	sel_feat80x100	0.4	2
CNV	som	pamk_pearson	sda_rank	sel_feat90x100	0.4	2
CNV	som	spectral_pearson	rf_rank	all_feat	0.4	2
CNV	som	spectral_pearson	rf_rank	sel_feat60x100	0.4	2
CNV	som	spectral_pearson	rf_rank	sel_feat70x100	0.4	2
CNV	som	spectral_pearson	rf_rank	sel_feat80x100	0.38	2
CNV	som	spectral_pearson	rf_rank	sel_feat90x100	0.4	2
CNV	som	spectral_pearson	sda_rank	all_feat	0.4	2
CNV	som	spectral_pearson	sda_rank	sel_feat60x100	0.4	2
CNV	som	spectral_pearson	sda_rank	sel_feat70x100	0.4	2
CNV	som	spectral_pearson	sda_rank	sel_feat80x100	0.4	2
CNV	som	spectral_pearson	sda_rank	sel_feat90x100	0.4	2
CNV	spectral	pamk_pearson	rf_rank	all_feat	0.4	2
CNV	spectral	pamk_pearson	rf_rank	sel_feat60x100	0.4	2
CNV	spectral	pamk_pearson	rf_rank	sel_feat70x100	0.4	2
CNV	spectral	pamk_pearson	rf_rank	sel_feat80x100	0.4	2
CNV	spectral	pamk_pearson	rf_rank	sel_feat90x100	0.4	2
CNV	spectral	pamk_pearson	sda_rank	all_feat	0.4	2
CNV	spectral	pamk_pearson	sda_rank	sel_feat60x100	0.4	2
CNV	spectral	pamk_pearson	sda_rank	sel_feat70x100	0.4	2
CNV	spectral	pamk_pearson	sda_rank	sel_feat80x100	0.4	2
CNV	spectral	pamk_pearson	sda_rank	sel_feat90x100	0.4	2
CNV	spectral	spectral_pearson	rf_rank	all_feat	0.4	2
CNV	spectral	spectral_pearson	rf_rank	sel_feat60x100	0.4	2
CNV	spectral	spectral_pearson	rf_rank	sel_feat70x100	0.4	2
CNV	spectral	spectral_pearson	rf_rank	sel_feat80x100	0.38	2
CNV	spectral	spectral_pearson	rf_rank	sel_feat90x100	0.4	2
CNV	spectral	spectral_pearson	sda_rank	all_feat	0.4	2
CNV	spectral	spectral_pearson	sda_rank	sel_feat60x100	0.4	2
CNV	spectral	spectral_pearson	sda_rank	sel_feat70x100	0.4	2
CNV	spectral	spectral_pearson	sda_rank	sel_feat80x100	0.4	2
CNV	spectral	spectral_pearson	sda_rank	sel_feat90x100	0.4	2
CNV	ward	pamk_pearson	rf_rank	all_feat	0.4	2
CNV	ward	pamk_pearson	rf_rank	sel_feat60x100	0.4	2
CNV	ward	pamk_pearson	rf_rank	sel_feat70x100	0.4	2
CNV	ward	pamk_pearson	rf_rank	sel_feat80x100	0.4	2
CNV	ward	pamk_pearson	rf_rank	sel_feat90x100	0.4	2
CNV	ward	pamk_pearson	sda_rank	all_feat	0.4	2
CNV	ward	pamk_pearson	sda_rank	sel_feat60x100	0.4	2
CNV	ward	pamk_pearson	sda_rank	sel_feat70x100	0.4	2
CNV	ward	pamk_pearson	sda_rank	sel_feat80x100	0.4	2
CNV	ward	pamk_pearson	sda_rank	sel_feat90x100	0.4	2
CNV	ward	spectral_pearson	rf_rank	all_feat	0.4	2
CNV	ward	spectral_pearson	rf_rank	sel_feat60x100	0.4	2
CNV	ward	spectral_pearson	rf_rank	sel_feat70x100	0.4	2
CNV	ward	spectral_pearson	rf_rank	sel_feat80x100	0.38	2
CNV	ward	spectral_pearson	rf_rank	sel_feat90x100	0.4	2
CNV	ward	spectral_pearson	sda_rank	all_feat	0.4	2
CNV	ward	spectral_pearson	sda_rank	sel_feat60x100	0.4	2
CNV	ward	spectral_pearson	sda_rank	sel_feat70x100	0.4	2
CNV	ward	spectral_pearson	sda_rank	sel_feat80x100	0.4	2
CNV	ward	spectral_pearson	sda_rank	sel_feat90x100	0.4	2

## Sheet: OXF.BRC.1
View	PatientSvAlgo	Prototype from	Feature Ranking	Percentage	Error	Nr.Cluster
genes	kmeans	pamk_pearson	rf_rank	all_feat	0.24	4
genes	kmeans	pamk_pearson	rf_rank	sel_feat60x100	0.18	4
genes	kmeans	pamk_pearson	rf_rank	sel_feat70x100	0.17	4
genes	kmeans	pamk_pearson	rf_rank	sel_feat80x100	0.18	4
genes	kmeans	pamk_pearson	rf_rank	sel_feat90x100	0.19	4
genes	kmeans	pamk_pearson	sda_rank	all_feat	0.25	4
genes	kmeans	pamk_pearson	sda_rank	sel_feat60x100	0.18	4
genes	kmeans	pamk_pearson	sda_rank	sel_feat70x100	0.18	4
genes	kmeans	pamk_pearson	sda_rank	sel_feat80x100	0.17	4
genes	kmeans	pamk_pearson	sda_rank	sel_feat90x100	0.17	4
genes	kmeans	pvcluster_pearson	rf_rank	all_feat	0.25	4
genes	kmeans	pvcluster_pearson	rf_rank	sel_feat60x100	0.23	4
genes	kmeans	pvcluster_pearson	rf_rank	sel_feat70x100	0.25	4
genes	kmeans	pvcluster_pearson	rf_rank	sel_feat80x100	0.24	4
genes	kmeans	pvcluster_pearson	rf_rank	sel_feat90x100	0.23	4
genes	kmeans	pvcluster_pearson	sda_rank	all_feat	0.27	4
genes	kmeans	pvcluster_pearson	sda_rank	sel_feat60x100	0.27	4
genes	kmeans	pvcluster_pearson	sda_rank	sel_feat70x100	0.23	4
genes	kmeans	pvcluster_pearson	sda_rank	sel_feat80x100	0.22	4
genes	kmeans	pvcluster_pearson	sda_rank	sel_feat90x100	0.23	4
genes	pamk	pamk_pearson	rf_rank	all_feat	0.3	4
genes	pamk	pamk_pearson	rf_rank	sel_feat60x100	0.21	4
genes	pamk	pamk_pearson	rf_rank	sel_feat70x100	0.29	4
genes	pamk	pamk_pearson	rf_rank	sel_feat80x100	0.28	4
genes	pamk	pamk_pearson	rf_rank	sel_feat90x100	0.28	4
genes	pamk	pamk_pearson	sda_rank	all_feat	0.3	4
genes	pamk	pamk_pearson	sda_rank	sel_feat60x100	0.3	4
genes	pamk	pamk_pearson	sda_rank	sel_feat70x100	0.19	4
genes	pamk	pamk_pearson	sda_rank	sel_feat80x100	0.3	4
genes	pamk	pamk_pearson	sda_rank	sel_feat90x100	0.31	4
genes	pamk	pvcluster_pearson	rf_rank	all_feat	0.32	4
genes	pamk	pvcluster_pearson	rf_rank	sel_feat60x100	0.26	4
genes	pamk	pvcluster_pearson	rf_rank	sel_feat70x100	0.27	4
genes	pamk	pvcluster_pearson	rf_rank	sel_feat80x100	0.25	4
genes	pamk	pvcluster_pearson	rf_rank	sel_feat90x100	0.33	4
genes	pamk	pvcluster_pearson	sda_rank	all_feat	0.32	4
genes	pamk	pvcluster_pearson	sda_rank	sel_feat60x100	0.24	4
genes	pamk	pvcluster_pearson	sda_rank	sel_feat70x100	0.3	4
genes	pamk	pvcluster_pearson	sda_rank	sel_feat80x100	0.3	4
genes	pamk	pvcluster_pearson	sda_rank	sel_feat90x100	0.32	4
genes	pvclust	pamk_pearson	rf_rank	all_feat	0.22	21
genes	pvclust	pamk_pearson	rf_rank	sel_feat60x100	0.22	8
genes	pvclust	pamk_pearson	rf_rank	sel_feat70x100	0.2	12
genes	pvclust	pamk_pearson	rf_rank	sel_feat80x100	0.2	12
genes	pvclust	pamk_pearson	rf_rank	sel_feat90x100	0.24	18
genes	pvclust	pamk_pearson	sda_rank	all_feat	0.22	21
genes	pvclust	pamk_pearson	sda_rank	sel_feat60x100	0.28	6
genes	pvclust	pamk_pearson	sda_rank	sel_feat70x100	0.21	13
genes	pvclust	pamk_pearson	sda_rank	sel_feat80x100	0.21	14
genes	pvclust	pamk_pearson	sda_rank	sel_feat90x100	0.2	17
genes	pvclust	pvcluster_pearson	rf_rank	all_feat	0.23	25
genes	pvclust	pvcluster_pearson	rf_rank	sel_feat60x100	0.3	5
genes	pvclust	pvcluster_pearson	rf_rank	sel_feat70x100	0.3	10
genes	pvclust	pvcluster_pearson	rf_rank	sel_feat80x100	0.25	14
genes	pvclust	pvcluster_pearson	rf_rank	sel_feat90x100	0.24	21
genes	pvclust	pvcluster_pearson	sda_rank	all_feat	0.22	27
genes	pvclust	pvcluster_pearson	sda_rank	sel_feat60x100	0.28	8
genes	pvclust	pvcluster_pearson	sda_rank	sel_feat70x100	0.39	6
genes	pvclust	pvcluster_pearson	sda_rank	sel_feat80x100	0.33	10
genes	pvclust	pvcluster_pearson	sda_rank	sel_feat90x100	0.34	10
genes	som	pamk_pearson	rf_rank	all_feat	0.33	4
genes	som	pamk_pearson	rf_rank	sel_feat60x100	0.32	4
genes	som	pamk_pearson	rf_rank	sel_feat70x100	0.26	4
genes	som	pamk_pearson	rf_rank	sel_feat80x100	0.29	4
genes	som	pamk_pearson	rf_rank	sel_feat90x100	0.29	4
genes	som	pamk_pearson	sda_rank	all_feat	0.3	4
genes	som	pamk_pearson	sda_rank	sel_feat60x100	0.29	4
genes	som	pamk_pearson	sda_rank	sel_feat70x100	0.29	4
genes	som	pamk_pearson	sda_rank	sel_feat80x100	0.26	4
genes	som	pamk_pearson	sda_rank	sel_feat90x100	0.29	4
genes	som	pvcluster_pearson	rf_rank	all_feat	0.34	4
genes	som	pvcluster_pearson	rf_rank	sel_feat60x100	0.31	4
genes	som	pvcluster_pearson	rf_rank	sel_feat70x100	0.3	4
genes	som	pvcluster_pearson	rf_rank	sel_feat80x100	0.32	4
genes	som	pvcluster_pearson	rf_rank	sel_feat90x100	0.33	4
genes	som	pvcluster_pearson	sda_rank	all_feat	0.38	4
genes	som	pvcluster_pearson	sda_rank	sel_feat60x100	0.37	4
genes	som	pvcluster_pearson	sda_rank	sel_feat70x100	0.38	4
genes	som	pvcluster_pearson	sda_rank	sel_feat80x100	0.42	4
genes	som	pvcluster_pearson	sda_rank	sel_feat90x100	0.33	4
genes	spectral	pamk_pearson	rf_rank	all_feat	0.3	4
genes	spectral	pamk_pearson	rf_rank	sel_feat60x100	0.29	4
genes	spectral	pamk_pearson	rf_rank	sel_feat70x100	0.23	4
genes	spectral	pamk_pearson	rf_rank	sel_feat80x100	0.3	4
genes	spectral	pamk_pearson	rf_rank	sel_feat90x100	0.3	4
genes	spectral	pamk_pearson	sda_rank	all_feat	0.3	4
genes	spectral	pamk_pearson	sda_rank	sel_feat60x100	0.26	4
genes	spectral	pamk_pearson	sda_rank	sel_feat70x100	0.21	4
genes	spectral	pamk_pearson	sda_rank	sel_feat80x100	0.21	4
genes	spectral	pamk_pearson	sda_rank	sel_feat90x100	0.21	4
genes	spectral	pvcluster_pearson	rf_rank	all_feat	0.33	4
genes	spectral	pvcluster_pearson	rf_rank	sel_feat60x100	0.29	4
genes	spectral	pvcluster_pearson	rf_rank	sel_feat70x100	0.29	4
genes	spectral	pvcluster_pearson	rf_rank	sel_feat80x100	0.29	4
genes	spectral	pvcluster_pearson	rf_rank	sel_feat90x100	0.31	4
genes	spectral	pvcluster_pearson	sda_rank	all_feat	0.33	4
genes	spectral	pvcluster_pearson	sda_rank	sel_feat60x100	0.3	4
genes	spectral	pvcluster_pearson	sda_rank	sel_feat70x100	0.31	4
genes	spectral	pvcluster_pearson	sda_rank	sel_feat80x100	0.3	4
genes	spectral	pvcluster_pearson	sda_rank	sel_feat90x100	0.29	4
genes	ward	pamk_pearson	rf_rank	all_feat	0.29	4
genes	ward	pamk_pearson	rf_rank	sel_feat60x100	0.26	4
genes	ward	pamk_pearson	rf_rank	sel_feat70x100	0.2	4
genes	ward	pamk_pearson	rf_rank	sel_feat80x100	0.23	4
genes	ward	pamk_pearson	rf_rank	sel_feat90x100	0.2	4
genes	ward	pamk_pearson	sda_rank	all_feat	0.29	4
genes	ward	pamk_pearson	sda_rank	sel_feat60x100	0.24	4
genes	ward	pamk_pearson	sda_rank	sel_feat70x100	0.23	4
genes	ward	pamk_pearson	sda_rank	sel_feat80x100	0.2	4
genes	ward	pamk_pearson	sda_rank	sel_feat90x100	0.29	4
genes	ward	pvcluster_pearson	rf_rank	all_feat	0.3	4
genes	ward	pvcluster_pearson	rf_rank	sel_feat60x100	0.3	4
genes	ward	pvcluster_pearson	rf_rank	sel_feat70x100	0.28	4
genes	ward	pvcluster_pearson	rf_rank	sel_feat80x100	0.33	4
genes	ward	pvcluster_pearson	rf_rank	sel_feat90x100	0.31	4
genes	ward	pvcluster_pearson	sda_rank	all_feat	0.3	4
genes	ward	pvcluster_pearson	sda_rank	sel_feat60x100	0.27	4
genes	ward	pvcluster_pearson	sda_rank	sel_feat70x100	0.26	4
genes	ward	pvcluster_pearson	sda_rank	sel_feat80x100	0.38	4
genes	ward	pvcluster_pearson	sda_rank	sel_feat90x100	0.34	4
mirna	kmeans	pamk_pearson	rf_rank	all_feat	0.35	4
mirna	kmeans	pamk_pearson	rf_rank	sel_feat60x100	0.32	4
mirna	kmeans	pamk_pearson	rf_rank	sel_feat70x100	0.32	4
mirna	kmeans	pamk_pearson	rf_rank	sel_feat80x100	0.33	4
mirna	kmeans	pamk_pearson	rf_rank	sel_feat90x100	0.32	4
mirna	kmeans	pamk_pearson	sda_rank	all_feat	0.34	4
mirna	kmeans	pamk_pearson	sda_rank	sel_feat60x100	0.34	4
mirna	kmeans	pamk_pearson	sda_rank	sel_feat70x100	0.32	4
mirna	kmeans	pamk_pearson	sda_rank	sel_feat80x100	0.32	4
mirna	kmeans	pamk_pearson	sda_rank	sel_feat90x100	0.32	4
mirna	kmeans	pvcluster_pearson	rf_rank	all_feat	0.34	4
mirna	kmeans	pvcluster_pearson	rf_rank	sel_feat60x100	0.3	4
mirna	kmeans	pvcluster_pearson	rf_rank	sel_feat70x100	0.33	4
mirna	kmeans	pvcluster_pearson	rf_rank	sel_feat80x100	0.28	4
mirna	kmeans	pvcluster_pearson	rf_rank	sel_feat90x100	0.32	4
mirna	kmeans	pvcluster_pearson	sda_rank	all_feat	0.33	4
mirna	kmeans	pvcluster_pearson	sda_rank	sel_feat60x100	0.32	4
mirna	kmeans	pvcluster_pearson	sda_rank	sel_feat70x100	0.32	4
mirna	kmeans	pvcluster_pearson	sda_rank	sel_feat80x100	0.3	4
mirna	kmeans	pvcluster_pearson	sda_rank	sel_feat90x100	0.29	4
mirna	pamk	pamk_pearson	rf_rank	all_feat	0.37	4
mirna	pamk	pamk_pearson	rf_rank	sel_feat60x100	0.37	4
mirna	pamk	pamk_pearson	rf_rank	sel_feat70x100	0.36	4
mirna	pamk	pamk_pearson	rf_rank	sel_feat80x100	0.36	4
mirna	pamk	pamk_pearson	rf_rank	sel_feat90x100	0.36	4
mirna	pamk	pamk_pearson	sda_rank	all_feat	0.37	4
mirna	pamk	pamk_pearson	sda_rank	sel_feat60x100	0.42	4
mirna	pamk	pamk_pearson	sda_rank	sel_feat70x100	0.37	4
mirna	pamk	pamk_pearson	sda_rank	sel_feat80x100	0.35	4
mirna	pamk	pamk_pearson	sda_rank	sel_feat90x100	0.37	4
mirna	pamk	pvcluster_pearson	rf_rank	all_feat	0.36	4
mirna	pamk	pvcluster_pearson	rf_rank	sel_feat60x100	0.39	4
mirna	pamk	pvcluster_pearson	rf_rank	sel_feat70x100	0.38	4
mirna	pamk	pvcluster_pearson	rf_rank	sel_feat80x100	0.33	4
mirna	pamk	pvcluster_pearson	rf_rank	sel_feat90x100	0.31	4
mirna	pamk	pvcluster_pearson	sda_rank	all_feat	0.36	4
mirna	pamk	pvcluster_pearson	sda_rank	sel_feat60x100	0.35	4
mirna	pamk	pvcluster_pearson	sda_rank	sel_feat70x100	0.38	4
mirna	pamk	pvcluster_pearson	sda_rank	sel_feat80x100	0.36	4
mirna	pamk	pvcluster_pearson	sda_rank	sel_feat90x100	0.34	4
mirna	pvclust	pamk_pearson	rf_rank	all_feat	0.38	11
mirna	pvclust	pamk_pearson	rf_rank	sel_feat60x100	0.33	6
mirna	pvclust	pamk_pearson	rf_rank	sel_feat70x100	0.35	6
mirna	pvclust	pamk_pearson	rf_rank	sel_feat80x100	0.33	9
mirna	pvclust	pamk_pearson	rf_rank	sel_feat90x100	0.42	10
mirna	pvclust	pamk_pearson	sda_rank	all_feat	0.32	14
mirna	pvclust	pamk_pearson	sda_rank	sel_feat60x100	0.34	9
mirna	pvclust	pamk_pearson	sda_rank	sel_feat70x100	0.33	6
mirna	pvclust	pamk_pearson	sda_rank	sel_feat80x100	0.3	8
mirna	pvclust	pamk_pearson	sda_rank	sel_feat90x100	0.36	6
mirna	pvclust	pvcluster_pearson	rf_rank	all_feat	0.34	13
mirna	pvclust	pvcluster_pearson	rf_rank	sel_feat60x100	0.3	7
mirna	pvclust	pvcluster_pearson	rf_rank	sel_feat70x100	0.37	6
mirna	pvclust	pvcluster_pearson	rf_rank	sel_feat80x100	0.3	10
mirna	pvclust	pvcluster_pearson	rf_rank	sel_feat90x100	0.31	11
mirna	pvclust	pvcluster_pearson	sda_rank	all_feat	0.38	12
mirna	pvclust	pvcluster_pearson	sda_rank	sel_feat60x100	0.36	3
mirna	pvclust	pvcluster_pearson	sda_rank	sel_feat70x100	0.42	3
mirna	pvclust	pvcluster_pearson	sda_rank	sel_feat80x100	0.33	7
mirna	pvclust	pvcluster_pearson	sda_rank	sel_feat90x100	0.33	9
mirna	som	pamk_pearson	rf_rank	all_feat	0.38	4
mirna	som	pamk_pearson	rf_rank	sel_feat60x100	0.32	4
mirna	som	pamk_pearson	rf_rank	sel_feat70x100	0.36	4
mirna	som	pamk_pearson	rf_rank	sel_feat80x100	0.36	4
mirna	som	pamk_pearson	rf_rank	sel_feat90x100	0.36	4
mirna	som	pamk_pearson	sda_rank	all_feat	0.37	4
mirna	som	pamk_pearson	sda_rank	sel_feat60x100	0.4	4
mirna	som	pamk_pearson	sda_rank	sel_feat70x100	0.33	4
mirna	som	pamk_pearson	sda_rank	sel_feat80x100	0.37	4
mirna	som	pamk_pearson	sda_rank	sel_feat90x100	0.36	4
mirna	som	pvcluster_pearson	rf_rank	all_feat	0.38	4
mirna	som	pvcluster_pearson	rf_rank	sel_feat60x100	0.42	4
mirna	som	pvcluster_pearson	rf_rank	sel_feat70x100	0.35	4
mirna	som	pvcluster_pearson	rf_rank	sel_feat80x100	0.38	4
mirna	som	pvcluster_pearson	rf_rank	sel_feat90x100	0.37	4
mirna	som	pvcluster_pearson	sda_rank	all_feat	0.42	4
mirna	som	pvcluster_pearson	sda_rank	sel_feat60x100	0.37	4
mirna	som	pvcluster_pearson	sda_rank	sel_feat70x100	0.32	4
mirna	som	pvcluster_pearson	sda_rank	sel_feat80x100	0.34	4
mirna	som	pvcluster_pearson	sda_rank	sel_feat90x100	0.31	4
mirna	spectral	pamk_pearson	rf_rank	all_feat	0.41	4
mirna	spectral	pamk_pearson	rf_rank	sel_feat60x100	0.37	4
mirna	spectral	pamk_pearson	rf_rank	sel_feat70x100	0.34	4
mirna	spectral	pamk_pearson	rf_rank	sel_feat80x100	0.36	4
mirna	spectral	pamk_pearson	rf_rank	sel_feat90x100	0.33	4
mirna	spectral	pamk_pearson	sda_rank	all_feat	0.41	4
mirna	spectral	pamk_pearson	sda_rank	sel_feat60x100	0.34	4
mirna	spectral	pamk_pearson	sda_rank	sel_feat70x100	0.35	4
mirna	spectral	pamk_pearson	sda_rank	sel_feat80x100	0.36	4
mirna	spectral	pamk_pearson	sda_rank	sel_feat90x100	0.39	4
mirna	spectral	pvcluster_pearson	rf_rank	all_feat	0.37	4
mirna	spectral	pvcluster_pearson	rf_rank	sel_feat60x100	0.37	4
mirna	spectral	pvcluster_pearson	rf_rank	sel_feat70x100	0.36	4
mirna	spectral	pvcluster_pearson	rf_rank	sel_feat80x100	0.33	4
mirna	spectral	pvcluster_pearson	rf_rank	sel_feat90x100	0.36	4
mirna	spectral	pvcluster_pearson	sda_rank	all_feat	0.36	4
mirna	spectral	pvcluster_pearson	sda_rank	sel_feat60x100	0.33	4
mirna	spectral	pvcluster_pearson	sda_rank	sel_feat70x100	0.31	4
mirna	spectral	pvcluster_pearson	sda_rank	sel_feat80x100	0.33	4
mirna	spectral	pvcluster_pearson	sda_rank	sel_feat90x100	0.34	4
mirna	ward	pamk_pearson	rf_rank	all_feat	0.37	4
mirna	ward	pamk_pearson	rf_rank	sel_feat60x100	0.37	4
mirna	ward	pamk_pearson	rf_rank	sel_feat70x100	0.37	4
mirna	ward	pamk_pearson	rf_rank	sel_feat80x100	0.37	4
mirna	ward	pamk_pearson	rf_rank	sel_feat90x100	0.38	4
mirna	ward	pamk_pearson	sda_rank	all_feat	0.37	4
mirna	ward	pamk_pearson	sda_rank	sel_feat60x100	0.42	4
mirna	ward	pamk_pearson	sda_rank	sel_feat70x100	0.37	4
mirna	ward	pamk_pearson	sda_rank	sel_feat80x100	0.37	4
mirna	ward	pamk_pearson	sda_rank	sel_feat90x100	0.37	4
mirna	ward	pvcluster_pearson	rf_rank	all_feat	0.36	4
mirna	ward	pvcluster_pearson	rf_rank	sel_feat60x100	0.38	4
mirna	ward	pvcluster_pearson	rf_rank	sel_feat70x100	0.39	4
mirna	ward	pvcluster_pearson	rf_rank	sel_feat80x100	0.36	4
mirna	ward	pvcluster_pearson	rf_rank	sel_feat90x100	0.35	4
mirna	ward	pvcluster_pearson	sda_rank	all_feat	0.36	4
mirna	ward	pvcluster_pearson	sda_rank	sel_feat60x100	0.35	4
mirna	ward	pvcluster_pearson	sda_rank	sel_feat70x100	0.37	4
mirna	ward	pvcluster_pearson	sda_rank	sel_feat80x100	0.33	4
mirna	ward	pvcluster_pearson	sda_rank	sel_feat90x100	0.33	4

## Sheet: OXF.BRC.2
View	PatientSvAlgo	Prototype from	Feature Ranking	Percentage	Error	Nr.Cluster
genes	kmeans	pamk_pearson	rf_rank	all_feat	0.5	4
genes	kmeans	pamk_pearson	rf_rank	sel_feat60x100	0.5	4
genes	kmeans	pamk_pearson	rf_rank	sel_feat70x100	0.49	4
genes	kmeans	pamk_pearson	rf_rank	sel_feat80x100	0.5	4
genes	kmeans	pamk_pearson	rf_rank	sel_feat90x100	0.51	4
genes	kmeans	pamk_pearson	sda_rank	all_feat	0.51	4
genes	kmeans	pamk_pearson	sda_rank	sel_feat60x100	0.51	4
genes	kmeans	pamk_pearson	sda_rank	sel_feat70x100	0.51	4
genes	kmeans	pamk_pearson	sda_rank	sel_feat80x100	0.5	4
genes	kmeans	pamk_pearson	sda_rank	sel_feat90x100	0.5	4
genes	kmeans	pvcluster_pearson	rf_rank	all_feat	0.48	4
genes	kmeans	pvcluster_pearson	rf_rank	sel_feat60x100	0.49	4
genes	kmeans	pvcluster_pearson	rf_rank	sel_feat70x100	0.49	4
genes	kmeans	pvcluster_pearson	rf_rank	sel_feat80x100	0.48	4
genes	kmeans	pvcluster_pearson	rf_rank	sel_feat90x100	0.48	4
genes	kmeans	pvcluster_pearson	sda_rank	all_feat	0.48	4
genes	kmeans	pvcluster_pearson	sda_rank	sel_feat60x100	0.49	4
genes	kmeans	pvcluster_pearson	sda_rank	sel_feat70x100	0.47	4
genes	kmeans	pvcluster_pearson	sda_rank	sel_feat80x100	0.48	4
genes	kmeans	pvcluster_pearson	sda_rank	sel_feat90x100	0.49	4
genes	pamk	pamk_pearson	rf_rank	all_feat	0.56	4
genes	pamk	pamk_pearson	rf_rank	sel_feat60x100	0.53	4
genes	pamk	pamk_pearson	rf_rank	sel_feat70x100	0.54	4
genes	pamk	pamk_pearson	rf_rank	sel_feat80x100	0.56	4
genes	pamk	pamk_pearson	rf_rank	sel_feat90x100	0.55	4
genes	pamk	pamk_pearson	sda_rank	all_feat	0.56	4
genes	pamk	pamk_pearson	sda_rank	sel_feat60x100	0.54	4
genes	pamk	pamk_pearson	sda_rank	sel_feat70x100	0.54	4
genes	pamk	pamk_pearson	sda_rank	sel_feat80x100	0.57	4
genes	pamk	pamk_pearson	sda_rank	sel_feat90x100	0.57	4
genes	pamk	pvcluster_pearson	rf_rank	all_feat	0.53	4
genes	pamk	pvcluster_pearson	rf_rank	sel_feat60x100	0.52	4
genes	pamk	pvcluster_pearson	rf_rank	sel_feat70x100	0.52	4
genes	pamk	pvcluster_pearson	rf_rank	sel_feat80x100	0.5	4
genes	pamk	pvcluster_pearson	rf_rank	sel_feat90x100	0.5	4
genes	pamk	pvcluster_pearson	sda_rank	all_feat	0.53	4
genes	pamk	pvcluster_pearson	sda_rank	sel_feat60x100	0.51	4
genes	pamk	pvcluster_pearson	sda_rank	sel_feat70x100	0.52	4
genes	pamk	pvcluster_pearson	sda_rank	sel_feat80x100	0.53	4
genes	pamk	pvcluster_pearson	sda_rank	sel_feat90x100	0.52	4
genes	pvclust	pamk_pearson	rf_rank	all_feat	0.46	21
genes	pvclust	pamk_pearson	rf_rank	sel_feat60x100	0.5	12
genes	pvclust	pamk_pearson	rf_rank	sel_feat70x100	0.5	13
genes	pvclust	pamk_pearson	rf_rank	sel_feat80x100	0.51	11
genes	pvclust	pamk_pearson	rf_rank	sel_feat90x100	0.48	14
genes	pvclust	pamk_pearson	sda_rank	all_feat	0.48	20
genes	pvclust	pamk_pearson	sda_rank	sel_feat60x100	0.54	9
genes	pvclust	pamk_pearson	sda_rank	sel_feat70x100	0.51	15
genes	pvclust	pamk_pearson	sda_rank	sel_feat80x100	0.51	15
genes	pvclust	pamk_pearson	sda_rank	sel_feat90x100	0.49	15
genes	pvclust	pvcluster_pearson	rf_rank	all_feat	0.45	25
genes	pvclust	pvcluster_pearson	rf_rank	sel_feat60x100	0.48	11
genes	pvclust	pvcluster_pearson	rf_rank	sel_feat70x100	0.5	11
genes	pvclust	pvcluster_pearson	rf_rank	sel_feat80x100	0.46	10
genes	pvclust	pvcluster_pearson	rf_rank	sel_feat90x100	0.48	14
genes	pvclust	pvcluster_pearson	sda_rank	all_feat	0.45	24
genes	pvclust	pvcluster_pearson	sda_rank	sel_feat60x100	0.56	6
genes	pvclust	pvcluster_pearson	sda_rank	sel_feat70x100	0.49	12
genes	pvclust	pvcluster_pearson	sda_rank	sel_feat80x100	0.46	16
genes	pvclust	pvcluster_pearson	sda_rank	sel_feat90x100	0.48	15
genes	som	pamk_pearson	rf_rank	all_feat	0.57	4
genes	som	pamk_pearson	rf_rank	sel_feat60x100	0.56	4
genes	som	pamk_pearson	rf_rank	sel_feat70x100	0.56	4
genes	som	pamk_pearson	rf_rank	sel_feat80x100	0.55	4
genes	som	pamk_pearson	rf_rank	sel_feat90x100	0.57	4
genes	som	pamk_pearson	sda_rank	all_feat	0.59	4
genes	som	pamk_pearson	sda_rank	sel_feat60x100	0.58	4
genes	som	pamk_pearson	sda_rank	sel_feat70x100	0.56	4
genes	som	pamk_pearson	sda_rank	sel_feat80x100	0.6	4
genes	som	pamk_pearson	sda_rank	sel_feat90x100	0.59	4
genes	som	pvcluster_pearson	rf_rank	all_feat	0.58	4
genes	som	pvcluster_pearson	rf_rank	sel_feat60x100	0.51	4
genes	som	pvcluster_pearson	rf_rank	sel_feat70x100	0.51	4
genes	som	pvcluster_pearson	rf_rank	sel_feat80x100	0.55	4
genes	som	pvcluster_pearson	rf_rank	sel_feat90x100	0.59	4
genes	som	pvcluster_pearson	sda_rank	all_feat	0.61	4
genes	som	pvcluster_pearson	sda_rank	sel_feat60x100	0.52	4
genes	som	pvcluster_pearson	sda_rank	sel_feat70x100	0.52	4
genes	som	pvcluster_pearson	sda_rank	sel_feat80x100	0.56	4
genes	som	pvcluster_pearson	sda_rank	sel_feat90x100	0.54	4
genes	spectral	pamk_pearson	rf_rank	all_feat	0.53	4
genes	spectral	pamk_pearson	rf_rank	sel_feat60x100	0.53	4
genes	spectral	pamk_pearson	rf_rank	sel_feat70x100	0.54	4
genes	spectral	pamk_pearson	rf_rank	sel_feat80x100	0.58	4
genes	spectral	pamk_pearson	rf_rank	sel_feat90x100	0.58	4
genes	spectral	pamk_pearson	sda_rank	all_feat	0.53	4
genes	spectral	pamk_pearson	sda_rank	sel_feat60x100	0.51	4
genes	spectral	pamk_pearson	sda_rank	sel_feat70x100	0.53	4
genes	spectral	pamk_pearson	sda_rank	sel_feat80x100	0.52	4
genes	spectral	pamk_pearson	sda_rank	sel_feat90x100	0.53	4
genes	spectral	pvcluster_pearson	rf_rank	all_feat	0.53	4
genes	spectral	pvcluster_pearson	rf_rank	sel_feat60x100	0.54	4
genes	spectral	pvcluster_pearson	rf_rank	sel_feat70x100	0.53	4
genes	spectral	pvcluster_pearson	rf_rank	sel_feat80x100	0.55	4
genes	spectral	pvcluster_pearson	rf_rank	sel_feat90x100	0.54	4
genes	spectral	pvcluster_pearson	sda_rank	all_feat	0.52	4
genes	spectral	pvcluster_pearson	sda_rank	sel_feat60x100	0.53	4
genes	spectral	pvcluster_pearson	sda_rank	sel_feat70x100	0.52	4
genes	spectral	pvcluster_pearson	sda_rank	sel_feat80x100	0.54	4
genes	spectral	pvcluster_pearson	sda_rank	sel_feat90x100	0.54	4
genes	ward	pamk_pearson	rf_rank	all_feat	0.53	4
genes	ward	pamk_pearson	rf_rank	sel_feat60x100	0.52	4
genes	ward	pamk_pearson	rf_rank	sel_feat70x100	0.49	4
genes	ward	pamk_pearson	rf_rank	sel_feat80x100	0.52	4
genes	ward	pamk_pearson	rf_rank	sel_feat90x100	0.52	4
genes	ward	pamk_pearson	sda_rank	all_feat	0.53	4
genes	ward	pamk_pearson	sda_rank	sel_feat60x100	0.52	4
genes	ward	pamk_pearson	sda_rank	sel_feat70x100	0.53	4
genes	ward	pamk_pearson	sda_rank	sel_feat80x100	0.52	4
genes	ward	pamk_pearson	sda_rank	sel_feat90x100	0.52	4
genes	ward	pvcluster_pearson	rf_rank	all_feat	0.53	4
genes	ward	pvcluster_pearson	rf_rank	sel_feat60x100	0.51	4
genes	ward	pvcluster_pearson	rf_rank	sel_feat70x100	0.51	4
genes	ward	pvcluster_pearson	rf_rank	sel_feat80x100	0.5	4
genes	ward	pvcluster_pearson	rf_rank	sel_feat90x100	0.51	4
genes	ward	pvcluster_pearson	sda_rank	all_feat	0.53	4
genes	ward	pvcluster_pearson	sda_rank	sel_feat60x100	0.49	4
genes	ward	pvcluster_pearson	sda_rank	sel_feat70x100	0.5	4
genes	ward	pvcluster_pearson	sda_rank	sel_feat80x100	0.51	4
genes	ward	pvcluster_pearson	sda_rank	sel_feat90x100	0.5	4
mirna	kmeans	pamk_pearson	rf_rank	all_feat	0.57	4
mirna	kmeans	pamk_pearson	rf_rank	sel_feat60x100	0.57	4
mirna	kmeans	pamk_pearson	rf_rank	sel_feat70x100	0.57	4
mirna	kmeans	pamk_pearson	rf_rank	sel_feat80x100	0.57	4
mirna	kmeans	pamk_pearson	rf_rank	sel_feat90x100	0.54	4
mirna	kmeans	pamk_pearson	sda_rank	all_feat	0.59	4
mirna	kmeans	pamk_pearson	sda_rank	sel_feat60x100	0.57	4
mirna	kmeans	pamk_pearson	sda_rank	sel_feat70x100	0.58	4
mirna	kmeans	pamk_pearson	sda_rank	sel_feat80x100	0.58	4
mirna	kmeans	pamk_pearson	sda_rank	sel_feat90x100	0.56	4
mirna	kmeans	pvcluster_pearson	rf_rank	all_feat	0.58	4
mirna	kmeans	pvcluster_pearson	rf_rank	sel_feat60x100	0.58	4
mirna	kmeans	pvcluster_pearson	rf_rank	sel_feat70x100	0.59	4
mirna	kmeans	pvcluster_pearson	rf_rank	sel_feat80x100	0.55	4
mirna	kmeans	pvcluster_pearson	rf_rank	sel_feat90x100	0.55	4
mirna	kmeans	pvcluster_pearson	sda_rank	all_feat	0.57	4
mirna	kmeans	pvcluster_pearson	sda_rank	sel_feat60x100	0.55	4
mirna	kmeans	pvcluster_pearson	sda_rank	sel_feat70x100	0.55	4
mirna	kmeans	pvcluster_pearson	sda_rank	sel_feat80x100	0.54	4
mirna	kmeans	pvcluster_pearson	sda_rank	sel_feat90x100	0.55	4
mirna	pamk	pamk_pearson	rf_rank	all_feat	0.6	4
mirna	pamk	pamk_pearson	rf_rank	sel_feat60x100	0.58	4
mirna	pamk	pamk_pearson	rf_rank	sel_feat70x100	0.58	4
mirna	pamk	pamk_pearson	rf_rank	sel_feat80x100	0.58	4
mirna	pamk	pamk_pearson	rf_rank	sel_feat90x100	0.6	4
mirna	pamk	pamk_pearson	sda_rank	all_feat	0.6	4
mirna	pamk	pamk_pearson	sda_rank	sel_feat60x100	0.6	4
mirna	pamk	pamk_pearson	sda_rank	sel_feat70x100	0.6	4
mirna	pamk	pamk_pearson	sda_rank	sel_feat80x100	0.58	4
mirna	pamk	pamk_pearson	sda_rank	sel_feat90x100	0.6	4
mirna	pamk	pvcluster_pearson	rf_rank	all_feat	0.6	4
mirna	pamk	pvcluster_pearson	rf_rank	sel_feat60x100	0.58	4
mirna	pamk	pvcluster_pearson	rf_rank	sel_feat70x100	0.59	4
mirna	pamk	pvcluster_pearson	rf_rank	sel_feat80x100	0.59	4
mirna	pamk	pvcluster_pearson	rf_rank	sel_feat90x100	0.6	4
mirna	pamk	pvcluster_pearson	sda_rank	all_feat	0.6	4
mirna	pamk	pvcluster_pearson	sda_rank	sel_feat60x100	0.56	4
mirna	pamk	pvcluster_pearson	sda_rank	sel_feat70x100	0.58	4
mirna	pamk	pvcluster_pearson	sda_rank	sel_feat80x100	0.6	4
mirna	pamk	pvcluster_pearson	sda_rank	sel_feat90x100	0.6	4
mirna	pvclust	pamk_pearson	rf_rank	all_feat	0.57	12
mirna	pvclust	pamk_pearson	rf_rank	sel_feat60x100	0.57	6
mirna	pvclust	pamk_pearson	rf_rank	sel_feat70x100	0.6	3
mirna	pvclust	pamk_pearson	rf_rank	sel_feat80x100	0.58	5
mirna	pvclust	pamk_pearson	rf_rank	sel_feat90x100	0.56	10
mirna	pvclust	pamk_pearson	sda_rank	all_feat	0.57	13
mirna	pvclust	pamk_pearson	sda_rank	sel_feat60x100	0.57	9
mirna	pvclust	pamk_pearson	sda_rank	sel_feat70x100	0.57	10
mirna	pvclust	pamk_pearson	sda_rank	sel_feat80x100	0.63	3
mirna	pvclust	pamk_pearson	sda_rank	sel_feat90x100	0.6	7
mirna	pvclust	pvcluster_pearson	rf_rank	all_feat	0.61	9
mirna	pvclust	pvcluster_pearson	rf_rank	sel_feat60x100	0.57	5
mirna	pvclust	pvcluster_pearson	rf_rank	sel_feat70x100	0.58	2
mirna	pvclust	pvcluster_pearson	rf_rank	sel_feat80x100	0.57	7
mirna	pvclust	pvcluster_pearson	rf_rank	sel_feat90x100	0.58	4
mirna	pvclust	pvcluster_pearson	sda_rank	all_feat	0.6	13
mirna	pvclust	pvcluster_pearson	sda_rank	sel_feat60x100	0.6	5
mirna	pvclust	pvcluster_pearson	sda_rank	sel_feat70x100	0.62	3
mirna	pvclust	pvcluster_pearson	sda_rank	sel_feat80x100	0.59	10
mirna	pvclust	pvcluster_pearson	sda_rank	sel_feat90x100	0.56	13
mirna	som	pamk_pearson	rf_rank	all_feat	0.59	4
mirna	som	pamk_pearson	rf_rank	sel_feat60x100	0.58	4
mirna	som	pamk_pearson	rf_rank	sel_feat70x100	0.57	4
mirna	som	pamk_pearson	rf_rank	sel_feat80x100	0.57	4
mirna	som	pamk_pearson	rf_rank	sel_feat90x100	0.58	4
mirna	som	pamk_pearson	sda_rank	all_feat	0.59	4
mirna	som	pamk_pearson	sda_rank	sel_feat60x100	0.57	4
mirna	som	pamk_pearson	sda_rank	sel_feat70x100	0.58	4
mirna	som	pamk_pearson	sda_rank	sel_feat80x100	0.59	4
mirna	som	pamk_pearson	sda_rank	sel_feat90x100	0.58	4
mirna	som	pvcluster_pearson	rf_rank	all_feat	0.64	4
mirna	som	pvcluster_pearson	rf_rank	sel_feat60x100	0.6	4
mirna	som	pvcluster_pearson	rf_rank	sel_feat70x100	0.64	4
mirna	som	pvcluster_pearson	rf_rank	sel_feat80x100	0.6	4
mirna	som	pvcluster_pearson	rf_rank	sel_feat90x100	0.6	4
mirna	som	pvcluster_pearson	sda_rank	all_feat	0.61	4
mirna	som	pvcluster_pearson	sda_rank	sel_feat60x100	0.57	4
mirna	som	pvcluster_pearson	sda_rank	sel_feat70x100	0.59	4
mirna	som	pvcluster_pearson	sda_rank	sel_feat80x100	0.6	4
mirna	som	pvcluster_pearson	sda_rank	sel_feat90x100	0.62	4
mirna	spectral	pamk_pearson	rf_rank	all_feat	0.63	4
mirna	spectral	pamk_pearson	rf_rank	sel_feat60x100	0.59	4
mirna	spectral	pamk_pearson	rf_rank	sel_feat70x100	0.59	4
mirna	spectral	pamk_pearson	rf_rank	sel_feat80x100	0.58	4
mirna	spectral	pamk_pearson	rf_rank	sel_feat90x100	0.57	4
mirna	spectral	pamk_pearson	sda_rank	all_feat	0.63	4
mirna	spectral	pamk_pearson	sda_rank	sel_feat60x100	0.59	4
mirna	spectral	pamk_pearson	sda_rank	sel_feat70x100	0.6	4
mirna	spectral	pamk_pearson	sda_rank	sel_feat80x100	0.59	4
mirna	spectral	pamk_pearson	sda_rank	sel_feat90x100	0.58	4
mirna	spectral	pvcluster_pearson	rf_rank	all_feat	0.63	4
mirna	spectral	pvcluster_pearson	rf_rank	sel_feat60x100	0.62	4
mirna	spectral	pvcluster_pearson	rf_rank	sel_feat70x100	0.62	4
mirna	spectral	pvcluster_pearson	rf_rank	sel_feat80x100	0.56	4
mirna	spectral	pvcluster_pearson	rf_rank	sel_feat90x100	0.6	4
mirna	spectral	pvcluster_pearson	sda_rank	all_feat	0.64	4
mirna	spectral	pvcluster_pearson	sda_rank	sel_feat60x100	0.62	4
mirna	spectral	pvcluster_pearson	sda_rank	sel_feat70x100	0.62	4
mirna	spectral	pvcluster_pearson	sda_rank	sel_feat80x100	0.56	4
mirna	spectral	pvcluster_pearson	sda_rank	sel_feat90x100	0.62	4
mirna	ward	pamk_pearson	rf_rank	all_feat	0.6	4
mirna	ward	pamk_pearson	rf_rank	sel_feat60x100	0.58	4
mirna	ward	pamk_pearson	rf_rank	sel_feat70x100	0.58	4
mirna	ward	pamk_pearson	rf_rank	sel_feat80x100	0.58	4
mirna	ward	pamk_pearson	rf_rank	sel_feat90x100	0.59	4
mirna	ward	pamk_pearson	sda_rank	all_feat	0.6	4
mirna	ward	pamk_pearson	sda_rank	sel_feat60x100	0.59	4
mirna	ward	pamk_pearson	sda_rank	sel_feat70x100	0.59	4
mirna	ward	pamk_pearson	sda_rank	sel_feat80x100	0.6	4
mirna	ward	pamk_pearson	sda_rank	sel_feat90x100	0.57	4
mirna	ward	pvcluster_pearson	rf_rank	all_feat	0.6	4
mirna	ward	pvcluster_pearson	rf_rank	sel_feat60x100	0.58	4
mirna	ward	pvcluster_pearson	rf_rank	sel_feat70x100	0.58	4
mirna	ward	pvcluster_pearson	rf_rank	sel_feat80x100	0.58	4
mirna	ward	pvcluster_pearson	rf_rank	sel_feat90x100	0.6	4
mirna	ward	pvcluster_pearson	sda_rank	all_feat	0.6	4
mirna	ward	pvcluster_pearson	sda_rank	sel_feat60x100	0.57	4
mirna	ward	pvcluster_pearson	sda_rank	sel_feat70x100	0.56	4
mirna	ward	pvcluster_pearson	sda_rank	sel_feat80x100	0.6	4
mirna	ward	pvcluster_pearson	sda_rank	sel_feat90x100	0.61	4
